# Supplementary material for: Differences in plasma proteomes for active tuberculosis, latent tuberculosis and non-tuberculosis mycobacterial lung disease patients with and without ESAT-6/CFP10 stimulation
Source: Proteome Sci. 2020 Oct 31;18:10. doi: 10.1186/s12953-020-00165-5 (PMC7603755; doi:10.1186/s12953-020-00165-5)
Supplement: Supplementary file 2 — Additional file 2: Supplemental dataset S2. Differentially abundance values of proteins comparing four groups (HC, LTBI, NTM and active TB) to each other’s measured from analyzed in two technical replicates computing the abundances with the MaxLFQ software tool. The analytes were measured from 40 enrolled participants (10 each for the cohorts HC, LTBI, active TB and NTM) from unstimulated and 40 enrolled participants (10 each for the cohorts HC, LTBI, active TB and NTM) from stimulated. Thirty-five proteins were differentially expressed in LTBI comparing to HC, 43 proteins were differentially expressed in NTM comparing to HC and 49 proteins were differentially expressed in active TB comparing to HC, 34 proteins were differentially expressed in NTM as compared to LTBI, 41 proteins were differentially expressed in active TB as compared to LTBI, and 39 proteins were differentially expressed in active TB as compared to NTM in unstimulated plasma samples. In the meanwhile, 50 proteins were differential expressed in LTBI comparing to HC, 41 proteins were differential expressed in NTM comparing to HC, 61 were differentially expressed in active TB comparing to HC, 13 proteins were differentially expressed in NTM as compared to LTBI, 64 proteins were differentially expressed in active TB as compared to LTBI, and 43 proteins were differentially expressed in active TB as compared to NTM. Independent-sample t testing was performed and P-values < 0.05 were considered statistically significant. Student’s t-test difference of + 1 or − 1 was used as cutoff value. False discovery rate was calculated and q-values ≤0.05 were also considered statistically significant. Columns in the Excel files designate technical replicates (donated by rep), comparison groups, peptides, T-test difference, t-test values, q-values, protein ID, protein names and gene names. Significantly up-regulated proteins were highlighted by red color, significantly down-regulated proteins were highlighted by blue co [file 12953_2020_165_MOESM2_ESM.xlsx]

## Sheet: Legend
The significant hits are highlighted in red and blue (P<0.05, q<0.05, logFC >|1| or FC > |2|)
Highlighted red = increased in abundance (up-regulated)
Highlighted blue = decrease in abundance (down-regulated)
Highlighted orange = significant in q or p-value, but excluded because of logFC is |<1|

## Sheet: USPs_LTBI_USPs_HC
1B_rep1	1B_rep2	2B_rep1	2B_rep2	Student's T-test Significant USPs_LTBI_USPs_HC	Student's T-test significant	Peptides	Student's T-test Difference USPs_LTBI_USPs_HC	-Log Student's T-test p-value USPs_LTBI_USPs_HC	Student's T-test q-value USPs_LTBI_USPs_HC	Student's T-test Test statistic USPs_LTBI_USPs_HC	Majority protein IDs	Protein names	Gene names	GN
22.3596	21.753	26.5167	25.7357	+	2B_1B	0	1	4	2	21	23	30	31	4.06985	1.84042	8.23125	P02671;CON__P02672	Fibrinogen alpha chain;Fibrinopeptide A;Fibrinogen alpha chain	FGA
28.6489	28.3491	30.9731	30.377	+	2B_1B	7	7	6	6	5	5	6	7	2.17603	1.64383	6.52258	Q8IU60	m7GpppN-mRNA hydrolase	DCP2
29.6164	29.4409	31.5405	31.6936	+	2B_1B	5	4	5	4	4	4	4	4	2.08841	2.5095	17.9366	P0CG05;P0CF74	Ig lambda-2 chain C regions	IGLC2
22.4484	22.1843	23.1824	23.0614	+	2B_1B	1	2	0	0	0	0	1	1	0.805566	1.50855	5.54613	P48740	Mannan-binding lectin serine protease 1;Mannan-binding lectin serine protease 1 heavy chain;Mannan-binding lectin serine protease 1 light chain	MASP1
27.6542	27.8698	27.0177	27.1204	+	2B_1B	5	5	3	4	4	3	7	7	-0.692954	1.54604	-5.8023	P02743	Serum amyloid P-component;Serum amyloid P-component(1-203)	APCS
29.9848	30.1232	29.2636	29.3154	+	2B_1B	11	12	6	8	7	8	12	12	-0.764517	2.03537	-10.3435	P05155;CON__P50448	Plasma protease C1 inhibitor	SERPING1
31.4564	31.4764	30.7964	30.5608	+	2B_1B	44	42	28	30	39	35	48	48	-0.787792	1.66201	-6.66534	P0C0L5	Complement C4-B;Complement C4 beta chain;Complement C4-B alpha chain;C4a anaphylatoxin;C4b-B;C4d-B;Complement C4 gamma chain	C4B
30.8396	30.9089	30.1486	29.7914	+	2B_1B	98	88	44	23	43	26	79	78	-0.904299	1.41822	-4.97041	P04114;CON__ENSEMBL:ENSBTAP00000032840	Apolipoprotein B-100;Apolipoprotein B-48	APOB
23.9317	23.8706	22.7564	22.5873	+	2B_1B	5	5	1	1	2	4	1	1	-1.22932	2.275	-13.67	CON__P35908;P35908;CON__P48668;CON__P04259;CON__P02538;P48668;P02538;Q01546;CON__Q9R0H5;CON__Q8VED5;CON__Q5XKE5;CON__Q6NXH9;CON__O95678;CON__Q6IFZ6;CON__Q7Z794;CON__P13647;CON__P19013;P19013;Q5XKE5;O95678;Q7Z794;P13647	Keratin, type II cytoskeletal 2 epidermal	KRT2
27.8817	28.1955	26.6899	26.8017	+	2B_1B	9	9	4	2	2	5	7	8	-1.29284	1.79063	-7.76232	O43866	CD5 antigen-like	CD5L
23.724	23.606	22.0724	22.5504	+	2B_1B	2	2	0	0	2	0	1	0	-1.35361	1.50143	-5.49867	P35527;CON__P35527	Keratin, type I cytoskeletal 9	KRT9
32.5646	33.0726	31.2449	31.4833	+	2B_1B	9	8	6	6	7	7	7	7	-1.45449	1.4528	-5.1841	P02652	Apolipoprotein A-II;Proapolipoprotein A-II;Truncated apolipoprotein A-II	APOA2
26.0731	26.8843	24.5914	24.5959	+	2B_1B	6	7	5	2	6	4	9	7	-1.88502	1.36343	-4.64771	P09871	Complement C1s subcomponent;Complement C1s subcomponent heavy chain;Complement C1s subcomponent light chain	C1S
32.2658	32.2968	29.9256	30.7692	+	2B_1B	21	18	8	9	11	13	22	24	-1.93388	1.35185	-4.58194	P01009	Alpha-1-antitrypsin;Short peptide from AAT	SERPINA1
24.6036	24.7356	22.2046	22.6761	+	2B_1B	3	3	0	0	2	2	3	2	-2.22921	1.92645	-9.10622	P05160	Coagulation factor XIII B chain	F13B
23.9832	24.8704	22.0302	22.251	+	2B_1B	12	11	6	6	8	8	15	14	-2.28621	1.42325	-5.00099	P20742	Pregnancy zone protein	PZP
33.9298	34.0998	31.4629	31.44	+	2B_1B	42	42	22	21	22	22	5	5	-2.56331	2.95183	-29.8919	CON__P02768-1;P02768	Serum albumin	ALB
25.7748	25.5931	23.4556	22.4336	+	2B_1B	4	4	0	0	4	2	1	2	-2.73942	1.4676	-5.27811	O75882	Attractin	ATRN
24.5385	24.8922	22.0823	21.8031	+	2B_1B	3	1	1	0	2	1	1	1	-2.77266	2.18463	-12.3078	P06276	Cholinesterase	BCHE
26.2151	26.4914	23.8431	23.0836	+	2B_1B	6	6	2	2	3	3	6	4	-2.8899	1.72136	-7.15197	P07357	Complement component C8 alpha chain	C8A
24.8911	24.9538	22.4917	21.5721	+	2B_1B	4	3	0	0	4	2	5	5	-2.8905	1.61098	-6.27185	P35858	Insulin-like growth factor-binding protein complex acid labile subunit	IGFALS
25.1095	26.0326	22.6163	22.4329	+	2B_1B	1	1	0	0	0	0	0	0	-3.04643	1.63756	-6.47402	P01701;P06316	Ig lambda chain V-I region NEW;Ig lambda chain V-I region BL2
25.6997	25.8232	22.9258	21.6835	+	2B_1B	3	6	0	1	3	3	5	6	-3.4568	1.50728	-5.53759	P07225;CON__P07224	Vitamin K-dependent protein S	PROS1
25.9864	26.078	22.0098	22.9764	+	2B_1B	3	3	0	1	3	1	3	3	-3.5391	1.73756	-7.29048	O75636	Ficolin-3	FCN3
25.8085	26.1421	21.9441	22.6908	+	2B_1B	3	4	0	0	0	0	0	0	-3.65782	1.91126	-8.94554	P68871;P69892;P69891;P02100	Hemoglobin subunit beta;LVV-hemorphin-7;Spinorphin	HBB
25.7459	26.0114	22.379	21.8885	+	2B_1B	4	5	0	0	5	4	3	3	-3.74491	2.25971	-13.4295	P01861	Ig gamma-4 chain C region	IGHG4
26.6113	26.6621	22.0827	22.8637	+	2B_1B	2	2	0	0	1	0	1	2	-4.16354	2.05957	-10.6398	P04211	Ig lambda chain V region 4A
26.2989	26.8355	22.832	21.7458	+	2B_1B	1	1	0	0	0	1	1	1	-4.27827	1.71074	-7.06246	P01715	Ig lambda chain V-IV region Bau
26.5206	27.3585	22.3743	22.619	+	2B_1B	1	2	1	0	0	0	1	1	-4.4429	2.02167	-10.1793	P02745	Complement C1q subcomponent subunit A	C1QA
26.4553	27.032	22.271	21.9503	+	2B_1B	13	11	0	0	3	2	3	2	-4.63295	2.29808	-14.0409	CON__P13645;P13645;CON__P02535-1;CON__P08730-1;CON__ENSEMBL:ENSP00000377550;CON__A2A4G1;CON__Q148H6;CON__Q7Z3Y7;P13646;Q7Z3Y7;CON__P08727;CON__P19001;CON__Q04695;CON__Q9QWL7;CON__Q7Z3Z0;CON__P19012;CON__P13646-1;CON__Q7Z3Y8;CON__Q9Z2K1;CON__Q3ZAW8;CON__Q2M2I5;P08727;Q04695;Q7Z3Z0;P19012;Q7Z3Y8;Q2M2I5;CON__Q14525;CON__Q9UE12;CON__Q15323;CON__A2A5Y0;CON__P05784;CON__Q92764;CON__Q14532;CON__Q6IFX2;C…	Keratin, type I cytoskeletal 10	KRT10
28.306	28.4148	23.0265	23.8293	+	2B_1B	12	11	0	0	5	1	7	3	-4.9325	2.17547	-12.1773	P00738	Haptoglobin;Haptoglobin alpha chain;Haptoglobin beta chain	HP
26.8784	26.7058	21.864	21.8417	+	2B_1B	8	7	1	0	5	5	4	4	-4.93926	3.50834	-56.7632	P01860	Ig gamma-3 chain C region	IGHG3
27.66	28.1057	23.6965	22.1121	+	2B_1B	1	1	0	0	1	1	0	0	-4.97854	1.58085	-6.04977	Q66K66	Transmembrane protein 198	TMEM198
28.9736	29.196	24.1853	21.8742	+	2B_1B	24	23	2	0	3	0	0	0	-6.05504	1.45785	-5.216	P02787;CON__Q2HJF0	Serotransferrin	TF
29.9071	30.0414	21.5157	22.6693	+	2B_1B	9	9	1	0	5	5	4	4	-7.88179	2.26886	-13.5728	P01857	Ig gamma-1 chain C region	IGHG1
27.1284	28.3181	29.1943	28.988			14	15	6	10	7	7	11	11	1.3679	0.819044	2.26571	P06396;CON__Q3SX14;REV__Q6TDU7	Gelsolin	GSN
26.8851	26.398	23.7316	25.7656			7	10	1	1	3	2	2	2	-1.89292	0.673666	-1.81005	P04264;CON__P04264;CON__Q922U2;CON__Q5XQN5;CON__Q8BGZ7;CON__P50446	Keratin, type II cytoskeletal 1	KRT1
24.5989	24.6472	24.3703	23.3978			5	6	2	0	1	1	1	1	-0.739056	0.571314	-1.51792	P07996;CON__Q28194;P35442	Thrombospondin-1	THBS1
22.728	22.4013	21.3387	23.4742			1	1	0	0	0	0	1	1	-0.158191	0.0472084	-0.146445	P23142;CON__ENSEMBL:ENSBTAP00000016046	Fibulin-1	FBLN1
33.2968	33.5916	33.2122	32.6891			96	87	65	61	69	65	94	95	-0.493557	0.61638	-1.64404	P01024;O95568;Q709C8	Complement C3;Complement C3 beta chain;C3-beta-c;Complement C3 alpha chain;C3a anaphylatoxin;Acylation stimulating protein;Complement C3b alpha chain;Complement C3c alpha chain fragment 1;Complement C3dg fragment;Complement C3g fragment;Complement C3d fragment;Complement C3f fragment;Complement C3c alpha chain fragment 2	C3
22.8065	22.9799	26.4183	23.5557			44	42	28	30	39	35	48	47	2.0938	0.550245	1.46017	P0C0L4;CON__ENSEMBL:ENSBTAP00000007350;CON__P01030	Complement C4-A;Complement C4 beta chain;Complement C4-A alpha chain;C4a anaphylatoxin;C4b-A;C4d-A;Complement C4 gamma chain	C4A
33.8583	34.0339	34.027	33.725			63	62	47	47	42	47	52	51	-0.0700912	0.13843	-0.401231	P01023;Q6Y2X3	Alpha-2-macroglobulin	A2M
30.2697	30.2103	29.5802	28.969			34	34	23	22	28	25	38	38	-0.9654	1.05536	-3.14366	P08603	Complement factor H	CFH
30.2684	30.0275	30.2815	29.7246			30	26	19	14	18	16	32	31	-0.144901	0.167462	-0.47759	P00450	Ceruloplasmin	CP
28.9657	28.8019	27.7953	26.4476			25	24	10	3	20	12	26	26	-1.76237	0.914265	-2.59634	P01031;CON__Q1A7A4	Complement C5;Complement C5 beta chain;Complement C5 alpha chain;C5a anaphylatoxin;Complement C5 alpha chain	C5
29.8264	29.8955	29.4415	29.8288			30	28	17	18	15	11	25	22	-0.225763	0.432022	-1.14783	P00747;CON__P06868;Q02325;Q15195	Plasminogen;Plasmin heavy chain A;Activation peptide;Angiostatin;Plasmin heavy chain A, short form;Plasmin light chain B	PLG
30.9382	31.2501	31.1231	30.5288			24	24	17	13	18	16	28	26	-0.268193	0.294135	-0.799213	P00751;CON__Q3KUS7	Complement factor B;Complement factor B Ba fragment;Complement factor B Bb fragment	CFB
33.5397	33.5901	33.4366	33.0555			34	34	22	20	22	22	29	28	-0.318821	0.621554	-1.65877	P02647;CON__P15497	Apolipoprotein A-I;Proapolipoprotein A-I;Truncated apolipoprotein A-I	APOA1
29.4116	29.5824	29.5414	29.6754			32	34	13	11	17	11	13	11	0.111401	0.384382	1.02623	P02751	Fibronectin;Anastellin;Ugl-Y1;Ugl-Y2;Ugl-Y3	FN1
30.3691	30.3035	30.8791	30.419			21	18	14	12	16	14	18	19	0.31275	0.507824	1.34599	P02774;CON__Q3MHN5;CON__ENSEMBL:ENSBTAP00000018229;Q8TDJ6	Vitamin D-binding protein	GC
29.6274	29.9468	28.479	29.0826			24	23	10	9	15	15	18	20	-1.00634	1.00687	-2.94708	P06727;CON__Q32PJ2	Apolipoprotein A-IV	APOA4
30.0178	30.2804	29.7975	30.4946			18	16	10	12	14	10	21	19	-0.00309181	0.00255674	-0.00830131	Q14624;CON__Q3T052	Inter-alpha-trypsin inhibitor heavy chain H4;70 kDa inter-alpha-trypsin inhibitor heavy chain H4;35 kDa inter-alpha-trypsin inhibitor heavy chain H4	ITIH4
30.0139	30.4964	31.1466	30.208			20	22	18	17	18	19	15	18	0.422211	0.294503	0.800135	P19823;CON__Q9TRI1	Inter-alpha-trypsin inhibitor heavy chain H2	ITIH2
25.9981	26.4748	25.371	25.9008			8	9	4	2	9	6	8	11	-0.600587	0.630906	-1.68551	P13671	Complement component C6	C6
27.7273	27.5812	27.26	26.509			12	13	4	5	9	6	16	15	-0.769766	0.74033	-2.01236	P00734;CON__P00735	Prothrombin;Activation peptide fragment 1;Activation peptide fragment 2;Thrombin light chain;Thrombin heavy chain	F2
29.8773	30.366	30.9349	29.4567			19	20	17	12	15	13	17	15	0.074172	0.0302225	0.0952842	P01042;CON__P01045-1;CON__Q2KJ62;CON__P01044-1	Kininogen-1;Kininogen-1 heavy chain;T-kinin;Bradykinin;Lysyl-bradykinin;Kininogen-1 light chain;Low molecular weight growth-promoting factor	KNG1
32.9606	33.1597	32.6736	32.131			20	20	17	16	15	15	19	18	-0.657839	0.822219	-2.27629	P01871	Ig mu chain C region	IGHM
24.9423	24.9099	26.2644	24.9238			3	6	2	2	6	3	6	12	0.66804	0.372581	0.996363	P10643;CON__Q29RQ1	Complement component C7	C7
28.8299	28.5819	27.2033	21.974			14	10	4	0	8	5	9	11	-4.1172	0.591123	-1.57291	P01008;CON__P41361	Antithrombin-III	SERPINC1
29.9806	29.5954	30.0711	29.258			10	10	7	7	5	8	10	10	-0.123436	0.0917664	-0.274387	P04217;CON__Q2KJF1	Alpha-1B-glycoprotein	A1BG
28.8822	29.2362	28.3446	27.446			11	10	8	5	7	7	12	13	-1.1639	0.861675	-2.41024	P19827;CON__Q0VCM5	Inter-alpha-trypsin inhibitor heavy chain H1	ITIH1
27.4868	27.044	25.1482	21.4946			11	9	4	0	4	3	7	8	-3.94395	0.781659	-2.1433	P00736	Complement C1r subcomponent;Complement C1r subcomponent heavy chain;Complement C1r subcomponent light chain	C1R
29.3519	29.3943	28.7831	28.2673			17	16	10	5	14	10	20	18	-0.847922	1.08693	-3.27678	P04003;CON__Q28065	C4b-binding protein alpha chain	C4BPA
28.1039	27.6495	28.0163	26.91			13	13	8	5	8	6	8	9	-0.413567	0.251275	-0.691582	P10909	Clusterin;Clusterin beta chain;Clusterin alpha chain	CLU
27.4313	27.7723	26.7537	26.2615			11	10	8	3	6	3	8	6	-1.09423	1.17152	-3.65521	P43652;CON__REFSEQ:XP_585019	Afamin	AFM
26.6564	27.1474	26.7829	26.3895			8	10	6	2	7	6	10	9	-0.315673	0.375335	-1.00333	P03952	Plasma kallikrein;Plasma kallikrein heavy chain;Plasma kallikrein light chain	KLKB1
29.9632	30.0833	30.0314	30.1682			18	13	9	7	10	10	17	18	0.0765381	0.310796	0.840979	P01011	Alpha-1-antichymotrypsin;Alpha-1-antichymotrypsin His-Pro-less	SERPINA3
33.3207	32.8336	33.8196	33.7541			15	14	11	11	10	10	15	15	0.70974	0.991986	2.8886	P01876	Ig alpha-1 chain C region	IGHA1
27.0042	26.9423	27.2876	26.4311			8	8	4	3	6	6	9	8	-0.113911	0.0885103	-0.265296	P02748;REV__Q4AC99;Q96BY6	Complement component C9;Complement component C9a;Complement component C9b	C9
27.2227	27.3894	27.1998	26.7593			5	6	3	3	8	6	7	6	-0.326557	0.52304	-1.38664	P02649;CON__Q03247	Apolipoprotein E	APOE
28.6181	28.5644	28.4137	27.9052			10	10	5	4	9	5	8	9	-0.43178	0.632133	-1.68903	P02749;CON__P17690	Beta-2-glycoprotein 1	APOH
24.0711	24.7415	25.4231	24.494			4	5	1	1	2	1	4	6	0.552256	0.359768	0.96402	P06681	Complement C2;Complement C2b fragment;Complement C2a fragment	C2
27.8855	27.9252	26.0193	27.167			13	13	4	5	7	3	12	13	-1.31216	0.824906	-2.28526	P25311	Zinc-alpha-2-glycoprotein	AZGP1
26.3818	25.9439	25.9399	28.3567			11	11	7	8	9	8	12	11	0.985516	0.29544	0.802483	P01877	Ig alpha-2 chain C region	IGHA2
27.4227	28.0522	25.6077	26.5491			4	5	1	3	2	2	5	5	-1.65907	1.00254	-2.92997	P04196	Histidine-rich glycoprotein	HRG
25.8021	25.4465	26.3264	26.4134			5	5	3	1	4	3	11	6	0.745554	1.25715	4.07336	P05156;CON__Q32PI4	Complement factor I;Complement factor I heavy chain;Complement factor I light chain	CFI
25.7839	26.6127	21.8728	23.4461			5	8	1	0	3	1	9	8	-3.53889	1.23874	-3.98029	Q06033;CON__Q0V8M9	Inter-alpha-trypsin inhibitor heavy chain H3	ITIH3
27.8941	26.737	28.3106	26.911			9	6	3	5	5	5	6	6	0.295258	0.110188	0.325178	P02760;CON__P00978	Protein AMBP;Alpha-1-microglobulin;Inter-alpha-trypsin inhibitor light chain;Trypstatin	AMBP
27.8368	27.8373	27.559	26.2136			10	9	6	3	6	7	6	7	-0.950752	0.532962	-1.41333	P05546;CON__ENSEMBL:ENSBTAP00000018574	Heparin cofactor 2	SERPIND1
25.0452	24.9875	23.9844	25.3423			5	4	2	2	3	2	4	3	-0.353013	0.183629	-0.519484	Q96PD5;CON__ENSEMBL:ENSBTAP00000016285	N-acetylmuramoyl-L-alanine amidase	PGLYRP2
26.1273	26.9682	27.868	27.2381			7	8	4	6	6	5	11	9	1.00531	0.708241	1.91367	P08697;CON__P28800	Alpha-2-antiplasmin	SERPINF2
27.7816	27.7776	27.6863	25.5115			3	3	4	4	4	4	9	8	-1.18065	0.407786	-1.08574	P02750	Leucine-rich alpha-2-glycoprotein	LRG1
26.4523	26.559	26.473	25.5864			7	7	4	2	5	3	8	6	-0.475969	0.400052	-1.06603	P36955;CON__Q95121	Pigment epithelium-derived factor	SERPINF1
27.4265	27.145	26.8225	27.0822			6	6	4	5	3	3	5	5	-0.333373	0.650103	-1.74095	P01019	Angiotensinogen;Angiotensin-1;Angiotensin-2;Angiotensin-3;Angiotensin-4;Angiotensin 1-9;Angiotensin 1-7;Angiotensin 1-5;Angiotensin 1-4	AGT
26.1569	26.2265	26.484	25.4066			4	5	4	2	4	2	3	2	-0.246369	0.159341	-0.456389	P27169	Serum paraoxonase/arylesterase 1	PON1
24.2535	24.8073	21.6683	23.0026			4	4	0	0	4	3	7	9	-2.19499	1.02975	-3.03866	P60709	Actin, cytoplasmic 1;Actin, cytoplasmic 1, N-terminally processed	ACTB
28.1103	28.3832	26.1399	21.4182			5	5	2	1	3	1	3	3	-4.46776	0.700184	-1.88928	P02765;CON__P12763	Alpha-2-HS-glycoprotein;Alpha-2-HS-glycoprotein chain A;Alpha-2-HS-glycoprotein chain B	AHSG
29.4899	29.7843	28.7365	27.8494			9	9	6	7	6	7	9	9	-1.3441	0.988779	-2.8761	P04004;CON__Q3ZBS7	Vitronectin;Vitronectin V65 subunit;Vitronectin V10 subunit;Somatomedin-B	VTN
24.5171	25.3239	22.3475	23.0744			3	6	1	0	2	3	1	2	-2.20954	1.25632	-4.06913	P07358	Complement component C8 beta chain	C8B
26.4121	26.6244	26.4977	24.6494			6	5	1	1	4	2	5	7	-0.944686	0.38016	-1.01554	P51884;CON__Q05443	Lumican	LUM
25.591	26.5308	26.941	21.6935			6	7	1	0	3	1	6	5	-1.7436	0.236431	-0.654138	P01880	Ig delta chain C region	IGHD
27.7214	28.5059	29.8995	27.7948			6	5	6	5	5	5	5	5	0.733496	0.236022	0.653106	B9A064;P0CG04	Immunoglobulin lambda-like polypeptide 5;Ig lambda-1 chain C regions	IGLL5;IGLC1
26.1736	26.0501	26.2237	22.6433			4	4	2	0	1	0	4	3	-1.67834	0.349025	-0.936963	P00748	Coagulation factor XII;Coagulation factor XIIa heavy chain;Beta-factor XIIa part 1;Coagulation factor XIIa light chain	F12
25.7076	25.4776	26.0878	23.0293			2	3	2	0	2	1	1	1	-1.03402	0.244399	-0.674252	P00915	Carbonic anhydrase 1	CA1
24.3316	22.8396	22.1576	23.6456			2	2	1	1	2	2	2	0	-0.684017	0.234493	-0.64924	P08519	Apolipoprotein(a)	LPA
24.4085	24.2304	22.0716	22.97			5	5	3	1	4	3	3	3	-1.79865	1.22813	-3.92745	Q03591;Q9BXR6	Complement factor H-related protein 1	CFHR1
23.9975	23.4404	21.0638	22.5521			2	2	0	0	3	2	4	3	-1.91098	0.860136	-2.40493	Q08380	Galectin-3-binding protein	LGALS3BP
27.723	28.0822	27.1224	25.1666			7	7	6	3	6	5	7	6	-1.75814	0.65947	-1.76828	P05090	Apolipoprotein D	APOD
24.8892	24.351	23.6391	22.4453			3	2	2	0	3	1	3	2	-1.57787	0.861584	-2.40993	P15169;CON__Q2KJ83	Carboxypeptidase N catalytic chain	CPN1
25.5483	25.3778	24.7061	25.6321			4	3	2	1	2	2	4	3	-0.293987	0.224713	-0.624479	P22792	Carboxypeptidase N subunit 2	CPN2
25.9163	25.8202	25.8744	22.7219			4	4	2	0	4	1	2	2	-1.57012	0.372303	-0.995661	P29622	Kallistatin	SERPINA4
24.7498	26.9835	22.0767	24.0607			2	3	0	0	0	0	0	0	-2.79792	0.694788	-1.87303	P69905;P02008	Hemoglobin subunit alpha	HBA1
25.9987	26.3207	26.9016	24.1376			5	3	3	4	1	0	3	3	-0.640068	0.160733	-0.46003	P02753	Retinol-binding protein 4;Plasma retinol-binding protein(1-182);Plasma retinol-binding protein(1-181);Plasma retinol-binding protein(1-179);Plasma retinol-binding protein(1-176)	RBP4
23.4184	24.1245	23.6403	24.1266			1	1	0	0	0	0	4	3	0.111983	0.0870632	0.261245	P02763	Alpha-1-acid glycoprotein 1	ORM1
26.4817	26.7547	25.7773	26.76			4	5	5	4	3	2	5	3	-0.349508	0.248803	-0.685356	P01591	Immunoglobulin J chain	IGJ
25.255	24.2176	21.5263	22.7467			5	4	0	0	0	0	2	3	-2.59974	1.07974	-3.24608	P02790	Hemopexin	HPX
23.1316	22.7367	22.9717	23.9305			1	1	0	0	0	0	5	2	0.51695	0.372865	0.997082	P05109	Protein S100-A8;Protein S100-A8, N-terminally processed	S100A8
21.325	22.5151	21.8961	23.6821			2	1	1	1	1	0	2	2	0.869016	0.298376	0.809844	P05452;CON__Q2KIS7	Tetranectin	CLEC3B
26.5285	26.8148	25.1491	24.0303			4	4	2	1	2	1	5	5	-2.08197	1.16082	-3.60549	P07360	Complement component C8 gamma chain	C8G
23.8493	23.9869	23.0865	25.4968			1	2	2	1	2	2	2	2	0.373616	0.104466	0.309514	P00742	Coagulation factor X;Factor X light chain;Factor X heavy chain;Activated factor Xa heavy chain	F10
26.1209	25.8807	26.2238	26.1727			4	3	2	1	2	3	2	2	0.197484	0.603909	1.60877	P02655	Apolipoprotein C-II;Proapolipoprotein C-II	APOC2
25.9862	26.6112	25.9084	21.3035			4	3	2	0	3	2	3	4	-2.69275	0.43631	-1.15887	P02775	Platelet basic protein;Connective tissue-activating peptide III;TC-2;Connective tissue-activating peptide III(1-81);Beta-thromboglobulin;Neutrophil-activating peptide 2(74);Neutrophil-activating peptide 2(73);Neutrophil-activating peptide 2;TC-1;Neutrophil-activating peptide 2(1-66);Neutrophil-activating peptide 2(1-63)	PPBP
27.1856	27.1936	27.3854	26.241			5	5	3	3	3	3	5	5	-0.376338	0.23784	-0.657699	P08185	Corticosteroid-binding globulin	SERPINA6
27.8207	27.9977	28.0642	27.0714			3	3	3	3	3	3	2	4	-0.34136	0.245485	-0.676991	P35542	Serum amyloid A-4 protein	SAA4
24.5273	24.4604	27.4139	25.3606			4	4	2	2	2	1	4	4	1.89341	0.684837	1.84323	P01623;P04206;P01622;P01619;P01603	Ig kappa chain V-III region WOL;Ig kappa chain V-III region GOL;Ig kappa chain V-III region Ti
24.13	25.4039	22.7639	22.0849			3	3	0	0	1	1	3	3	-2.34256	1.07959	-3.24546	P02776;P10720	Platelet factor 4;Platelet factor 4, short form;Platelet factor 4 variant;Platelet factor 4 variant(4-74);Platelet factor 4 variant(5-74);Platelet factor 4 variant(6-74)	PF4;PF4V1
22.9572	22.7792	22.4295	22.631			1	1	0	0	1	1	2	1	-0.337959	0.891437	-2.51446	P05543;CON__Q9TT36	Thyroxine-binding globulin	SERPINA7
26.232	26.666	23.147	25.5137			2	1	2	1	1	1	2	2	-2.11866	0.657002	-1.76106	O95445	Apolipoprotein M	APOM
27.3667	27.153	25.7486	22.4902			5	4	1	0	3	0	4	4	-3.14044	0.711475	-1.9235	P02746	Complement C1q subcomponent subunit B	C1QB
26.233	26.2364	24.7948	22.8877			2	3	1	0	2	0	2	1	-2.39346	0.890174	-2.50998	P02766	Transthyretin	TTR
23.0222	23.0948	22.8164	23.0696			3	3	1	0	2	2	2	4	-0.115501	0.325127	-0.87692	P36980	Complement factor H-related protein 2	CFHR2
23.493	23.9495	22.5505	24.2846			3	3	0	0	3	1	3	3	-0.303728	0.115179	-0.338769	P49908	Selenoprotein P	SEPP1
23.888	24.5332	22.231	23.5006			4	3	1	1	2	1	3	3	-1.34482	0.699945	-1.88856	P02656	Apolipoprotein C-III	APOC3
23.1841	22.7948	22.5726	23.4644			1	1	0	0	2	1	5	3	0.029006	0.0186882	0.0596173	P02741	C-reactive protein;C-reactive protein(1-205)	CRP
22.5304	20.7058	23.5445	23.846			4	0	1	1	0	0	1	1	2.0772	0.813227	2.2464	P04180	Phosphatidylcholine-sterol acyltransferase	LCAT
22.6167	20.4315	21.927	23.3387			1	1	0	0	0	0	1	1	1.10877	0.315349	0.852394	P22352	Glutathione peroxidase 3	GPX3
23.1289	23.0308	22.3481	23.2978			1	1	0	0	0	0	1	1	-0.256896	0.190877	-0.538147	P67936;P06753;CON__Q3SX28;P09493;P07951	Tropomyosin alpha-4 chain;Tropomyosin alpha-3 chain	TPM4;TPM3
23.0188	24.4183	22.5034	22.6235			2	2	0	0	1	1	2	3	-1.15515	0.616618	-1.64472	Q96IY4	Carboxypeptidase B2	CPB2
24.6001	23.6012	23.854	25.2016			4	3	1	1	1	1	2	3	0.427161	0.179678	0.509282	P01780;P01763;P01762;P01766	Ig heavy chain V-III region JON;Ig heavy chain V-III region WEA;Ig heavy chain V-III region TRO
22.2284	22.697	21.8789	22.9483			1	2	0	0	1	0	1	1	-0.0491161	0.0265893	-0.0841353	P07359	Platelet glycoprotein Ib alpha chain;Glycocalicin	GP1BA
22.6405	23.025	22.5552	21.7768			4	4	1	0	1	0	1	1	-0.666749	0.577852	-1.53599	P01768;P01764	Ig heavy chain V-III region CAM;Ig heavy chain V-III region 23	IGHV3-23
27.0086	27.2483	25.723	21.9618			4	4	4	1	3	3	4	4	-3.2861	0.651088	-1.74381	P02747	Complement C1q subcomponent subunit C	C1QC
24.6527	24.8277	22.35	23.4748			2	2	0	0	0	1	2	2	-1.82782	1.07153	-3.21131	P20851	C4b-binding protein beta chain	C4BPB
22.1009	21.6559	23.1575	22.5963			1	1	0	0	0	0	1	1	0.998497	0.965962	2.78833	P43251	Biotinidase	BTD
23.6829	24.1046	22.4522	23.4157			2	2	0	0	2	2	2	2	-0.959812	0.678761	-1.82515	P59666;P59665	Neutrophil defensin 3;HP 3-56;Neutrophil defensin 2;Neutrophil defensin 1;HP 1-56;Neutrophil defensin 2	DEFA3;DEFA1
21.305	20.9199	21.3826	22.5568			1	1	0	0	0	0	1	0	0.857251	0.523348	1.38747	P61626	Lysozyme C	LYZ
24.015	24.3211	25.1934	21.8882			1	1	1	0	1	1	1	1	-0.627239	0.129698	-0.377925	Q14520	Hyaluronan-binding protein 2;Hyaluronan-binding protein 2 50 kDa heavy chain;Hyaluronan-binding protein 2 50 kDa heavy chain alternate form;Hyaluronan-binding protein 2 27 kDa light chain;Hyaluronan-binding protein 2 27 kDa light chain alternate form	HABP2
24.6252	23.7144	25.6933	23.2333			1	1	2	0	1	0	3	2	0.293539	0.0738153	0.223802	P01617;P01614;P06309	Ig kappa chain V-II region TEW;Ig kappa chain V-II region Cum;Ig kappa chain V-II region GM607
24.2531	24.3061	24.1526	22.3951			1	1	1	0	0	0	0	2	-1.00578	0.430548	-1.14404	P01621	Ig kappa chain V-III region NG9
25.481	24.8503	26.0058	26.0903			2	2	1	1	1	1	2	2	0.882332	0.961984	2.77322	P01700;P01712;P01709;P01707	Ig lambda chain V-I region HA;Ig lambda chain V-II region WIN;Ig lambda chain V-II region MGC
23.7503	23.6095	24.3169	22.9848			2	2	1	0	2	1	2	2	-0.0290747	0.0135328	-0.0434085	P01714	Ig lambda chain V-III region SH
25.9287	25.4101	25.8947	22.7655			1	1	1	0	2	2	1	0	-1.3393	0.312195	-0.844486	P01743;P01742;A6NJS3	Ig heavy chain V-I region HG3
24.2554	23.0233	25.0884	26.0596			3	1	2	1	2	0	2	1	1.93465	0.877794	2.46634	P01825;P06331;P01824	Ig heavy chain V-II region NEWM;Ig heavy chain V-II region ARH-77;Ig heavy chain V-II region WAH
22.668	22.7436	21.1327	22.74			1	2	0	0	1	1	1	2	-0.769503	0.356762	-0.956446	P27918	Properdin	CFP
27.526	27.8304	26.9991	23.0615			2	2	3	1	1	1	3	3	-2.64791	0.505926	-1.34094	P80748	Ig lambda chain V-III region LOI
22.4036	22.6917	21.263	22.1901			1	1	0	0	0	0	1	1	-0.821108	0.633032	-1.69161	Q9UGM5	Fetuin-B	FETUB
25.3177	25.8784	27.7616	25.7588			2	2	1	1	1	1	1	2	1.16216	0.420232	1.11757	P01624;P04207;P01605	Ig kappa chain V-III region POM;Ig kappa chain V-III region CLL;Ig kappa chain V-I region Lay
24.7301	24.8975	21.674	22.9272			2	2	1	1	1	1	1	2	-2.51318	1.23779	-3.97552	P04433	Ig kappa chain V-III region VG
27.393	27.826	27.4852	26.3183			1	1	1	1	1	1	1	1	-0.707729	0.427878	-1.13718	Q4G0P3	Hydrocephalus-inducing protein homolog	HYDIN
21.318	21.7591	23.0303	24.1617			0	0	1	1	1	0	0	0	2.05749	1.11274	3.3888	P01602	Ig kappa chain V-I region HK102	IGKV1-5
28.2877	28.4281	28.0471	26.1404			1	1	1	1	1	1	1	1	-1.26418	0.49896	-1.32246	Q5T5C0	Syntaxin-binding protein 5	STXBP5
21.2193	23.3344	25.2014	23.9699			0	1	1	1	0	0	1	1	2.30879	0.699311	1.88665	Q6P387	Uncharacterized protein C16orf46	C16orf46
26.0879	26.2887	27.0085	22.8508			1	1	1	0	1	1	1	1	-1.25868	0.216947	-0.604764	Q9BY43	Charged multivesicular body protein 4a	CHMP4A

## Sheet: UPSs_NTM_UPSs_HC
							1B_rep1	1B_rep2	3B_rep1	3B_rep2	t-test Significant	Peptides	t-test Difference	-Log t-test p value	Majority protein IDs	Protein names	Gene names	GN
							21.934	21.9732	32.0632	32.3032	+	78	10.2296	3.85009	P02671	Fibrinogen alpha chain;Fibrinopeptide A;Fibrinogen alpha chain	FGA	FGA
							21.8896	21.9277	31.002	31.3283	+	41	9.25646	3.50216	P02679	Fibrinogen gamma chain	FGG	FGG
							20.4577	21.1972	29.3043	29.5886	+	1	8.61901	2.67661	Q9NUV7;O15270	Serine palmitoyltransferase 3;Serine palmitoyltransferase 2	SPTLC3;SPTLC2	SPTLC3
							22.9471	23.0116	29.416	30.5157	+	61	6.98652	2.21059	P02675	Fibrinogen beta chain;Fibrinopeptide B;Fibrinogen beta chain	FGB	FGB
							20.8463	21.2638	25.9528	26.6569	+	8	5.24981	2.22013	P01859	Ig gamma-2 chain C region	IGHG2	IGHG2
							24.13	25.4039	28.3799	28.7069	+	8	3.77647	1.53747	P02776;P10720	Platelet factor 4;Platelet factor 4, short form;Platelet factor 4 variant;Platelet factor 4 variant(4-74);Platelet factor 4 variant(5-74);Platelet factor 4 variant(6-74)	PF4;PF4V1	PF4
							21.9185	20.9422	24.43	25.2514	+	6	3.41036	1.4781	P03951	Coagulation factor XI;Coagulation factor XIa heavy chain;Coagulation factor XIa light chain	F11	F11
							23.7503	23.6095	26.3356	26.038	+	3	2.50688	2.36832	P01714	Ig lambda chain V-III region SH		LV301
							26.0879	26.2887	28.3271	28.8242	+	1	2.38735	1.90744	Q9BY43	Charged multivesicular body protein 4a	CHMP4A	CHMP4A
							27.7214	28.5059	30.236	30.308	+	15	2.15838	1.49862	B9A064;P0CG04	Immunoglobulin lambda-like polypeptide 5;Ig lambda-1 chain C regions	IGLL5;IGLC1	IGLL5
							25.3177	25.8784	27.5162	27.6812	+	2	2.00062	1.68448	P01624;P04207;P01605	Ig kappa chain V-III region POM;Ig kappa chain V-III region CLL;Ig kappa chain V-I region Lay		KV306
							24.2535	24.8073	26.2184	26.8061	+	19	1.98183	1.40788	P60709	Actin, cytoplasmic 1;Actin, cytoplasmic 1, N-terminally processed	ACTB	ACTB
							27.8207	27.9977	29.7262	29.8909	+	9	1.89935	2.39545	P35542	Serum amyloid A-4 protein	SAA4	SAA4
							22.8065	22.9799	24.5237	24.877	+	108	1.80719	1.93363	P0C0L4	Complement C4-A;Complement C4 beta chain;Complement C4-A alpha chain;C4a anaphylatoxin;C4b-A;C4d-A;Complement C4 gamma chain	C4A	C4A
							29.8773	30.366	31.7665	32.0893	+	37	1.8063	1.59699	P01042	Kininogen-1;Kininogen-1 heavy chain;T-kinin;Bradykinin;Lysyl-bradykinin;Kininogen-1 light chain;Low molecular weight growth-promoting factor	KNG1	KNG1
							30.0139	30.4964	31.8497	31.9227	+	43	1.63109	1.66441	P19823	Inter-alpha-trypsin inhibitor heavy chain H2	ITIH2	ITIH2
							25.9981	26.4748	27.8482	27.8267	+	40	1.60095	1.66762	P13671	Complement component C6	C6	C6
							25.5483	25.3778	26.8	27.305	+	12	1.58939	1.5689	P22792	Carboxypeptidase N subunit 2	CPN2	CPN2
							30.3691	30.3035	31.587	32.135	+	54	1.52474	1.50538	P02774	Vitamin D-binding protein	GC	GC
							27.2227	27.3894	28.611	28.8558	+	27	1.42735	1.97489	P02649	Apolipoprotein E	APOE	APOE
							21.305	20.9199	22.3559	22.5691	+	4	1.35009	1.59252	P61626	Lysozyme C	LYZ	LYZ
							24.5273	24.4604	25.8083	25.7286	+	8	1.27461	2.77957	P01623;P04206;P01622	Ig kappa chain V-III region WOL;Ig kappa chain V-III region GOL;Ig kappa chain V-III region Ti		KV305
							23.6829	24.1046	25.0426	25.2922	+	4	1.27363	1.45496	P59666;P59665	Neutrophil defensin 3;HP 3-56;Neutrophil defensin 2;Neutrophil defensin 1;HP 1-56;Neutrophil defensin 2	DEFA3;DEFA1	DEFA3
							23.1841	22.7948	24.3843	24.0485	+	6	1.22692	1.38508	P02741	C-reactive protein;C-reactive protein(1-205)	CRP	CRP
							33.5397	33.5901	33.0651	32.8749	+	59	-0.594913	1.58007	P02647	Apolipoprotein A-I;Proapolipoprotein A-I;Truncated apolipoprotein A-I	APOA1	APOA1
							29.4116	29.5824	28.7934	29.0006	+	58	-0.600056	1.33176	P02751	Fibronectin;Anastellin;Ugl-Y1;Ugl-Y2;Ugl-Y3	FN1	FN1
							32.2658	32.2968	31.4994	31.6956	+	46	-0.683796	1.68913	P01009	Alpha-1-antitrypsin;Short peptide from AAT	SERPINA1	SERPINA1
							24.4085	24.2304	23.4486	23.728	+	13	-0.731181	1.32171	Q03591	Complement factor H-related protein 1	CFHR1	CFHR1
							30.8396	30.9089	29.796	29.9523	+	190	-1.0001	2.14124	P04114	Apolipoprotein B-100;Apolipoprotein B-48	APOB	APOB
							24.2531	24.3061	23.1796	22.9711	+	3	-1.20427	2.10325	P01621	Ig kappa chain V-III region NG9		KV303
							28.306	28.4148	26.9893	27.3122	+	17	-1.20964	1.71544	P00738	Haptoglobin;Haptoglobin alpha chain;Haptoglobin beta chain	HP	HP
							27.4265	27.145	25.8716	26.0862	+	19	-1.30684	1.74852	P01019	Angiotensinogen;Angiotensin-1;Angiotensin-2;Angiotensin-3;Angiotensin-4;Angiotensin 1-9;Angiotensin 1-7;Angiotensin 1-5;Angiotensin 1-4	AGT	AGT
							26.8851	26.398	25.4539	25.1942	+	23	-1.3175	1.38523	P04264;CON__P04264	Keratin, type II cytoskeletal 1	KRT1	KRT1
							33.9298	34.0998	32.116	32.5714	+	73	-1.67109	1.68811	CON__P02768-1;P02768	Serum albumin	ALB	ALB
							24.5989	24.6472	22.4969	23.1424	+	21	-1.80346	1.5124	P07996;CON__Q28194	Thrombospondin-1	THBS1	THBS1
							32.9606	33.1597	31.4531	30.911	+	37	-1.87806	1.64141	P01871	Ig mu chain C region	IGHM	IGHM
							26.6113	26.6621	23.9848	23.8373	+	2	-2.72566	3.08764	P04211	Ig lambda chain V region 4A		LV001
							26.4817	26.7547	23.493	24.156	+	10	-2.79367	1.79395	P01591	Immunoglobulin J chain	IGJ	JCHAIN
							24.7301	24.8975	21.4998	21.9657	+	2	-3.08108	2.19439	P04433	Ig kappa chain V-III region VG		KV309
							25.8085	26.1421	22.4527	23.1277	+	20	-3.18511	1.86375	P68871	Hemoglobin subunit beta;LVV-hemorphin-7;Spinorphin	HBB	HBB
							25.9987	26.3207	22.9147	22.4228	+	11	-3.49091	2.15383	P02753	Retinol-binding protein 4;Plasma retinol-binding protein(1-182);Plasma retinol-binding protein(1-181);Plasma retinol-binding protein(1-179);Plasma retinol-binding protein(1-176)	RBP4	RBP4
							27.66	28.1057	24.2125	24.1483	+	1	-3.7024	2.43437	Q66K66	Transmembrane protein 198	TMEM198	TMEM198
							26.5206	27.3585	21.263	21.7546	+	2	-5.43075	2.10208	P02745	Complement C1q subcomponent subunit A	C1QA	C1QA
							27.7273	27.5812	28.1313	28.3427	+	38	0.582752	1.34358	P00734	Prothrombin;Activation peptide fragment 1;Activation peptide fragment 2;Thrombin light chain;Thrombin heavy chain	F2	F2
							27.8368	27.8373	28.4211	28.3286	+	23	0.53775	2.13537	P05546	Heparin cofactor 2	SERPIND1	SERPIND1
							26.4523	26.559	26.9798	26.8736	+	20	0.421039	1.51558	P36955	Pigment epithelium-derived factor	SERPINF1	SERPINF1
							27.1284	28.3181	29.2376	29.8926		44	1.84181	0.9458	P06396;CON__Q3SX14	Gelsolin	GSN	GSN
							26.4553	27.032	25.642	26.5608		18	-0.642261	0.44606	CON__P13645;P13645	Keratin, type I cytoskeletal 10	KRT10	KRT10
							23.9317	23.8706	23.6567	23.5099		14	-0.3179	1.24253	CON__P35908;P35908	Keratin, type II cytoskeletal 2 epidermal	KRT2	KRT2
							23.724	23.606	23.4618	24.1053		10	0.118506	0.123869	P35527;CON__P35527	Keratin, type I cytoskeletal 9	KRT9	KRT9
							22.728	22.4013	23.5061	23.1002		8	0.738508	0.978077	P23142;CON__ENSEMBL:ENSBTAP00000016046	Fibulin-1	FBLN1	FBLN1
							33.2968	33.5916	33.4561	33.449		176	0.00837135	0.0177829	P01024	Complement C3;Complement C3 beta chain;C3-beta-c;Complement C3 alpha chain;C3a anaphylatoxin;Acylation stimulating protein;Complement C3b alpha chain;Complement C3c alpha chain fragment 1;Complement C3dg fragment;Complement C3g fragment;Complement C3d fragment;Complement C3f fragment;Complement C3c alpha chain fragment 2	C3	C3
							31.4564	31.4764	32.2158	31.7177		109	0.500362	0.73867	P0C0L5	Complement C4-B;Complement C4 beta chain;Complement C4-B alpha chain;C4a anaphylatoxin;C4b-B;C4d-B;Complement C4 gamma chain	C4B	C4B
							33.8583	34.0339	34.17	33.7273		107	0.00253868	0.00328657	P01023	Alpha-2-macroglobulin	A2M	A2M
							30.2697	30.2103	29.7645	29.2764		88	-0.719575	1.00173	P08603	Complement factor H	CFH	CFH
							30.2684	30.0275	29.5885	29.785		76	-0.461205	1.01177	P00450	Ceruloplasmin	CP	CP
							28.9657	28.8019	29.5887	29.2479		68	0.534527	0.976052	P01031	Complement C5;Complement C5 beta chain;Complement C5 alpha chain;C5a anaphylatoxin;Complement C5 alpha chain	C5	C5
							29.8264	29.8955	29.7929	30.259		63	0.165001	0.254726	P00747	Plasminogen;Plasmin heavy chain A;Activation peptide;Angiostatin;Plasmin heavy chain A, short form;Plasmin light chain B	PLG	PLG
							30.9382	31.2501	31.8431	32.1424		59	0.898669	1.27362	P00751	Complement factor B;Complement factor B Ba fragment;Complement factor B Bb fragment	CFB	CFB
							29.6274	29.9468	30.2276	29.9653		54	0.309301	0.563558	P06727	Apolipoprotein A-IV	APOA4	APOA4
							30.0178	30.2804	30.8165	31.223		54	0.870642	1.15921	Q14624	Inter-alpha-trypsin inhibitor heavy chain H4;70 kDa inter-alpha-trypsin inhibitor heavy chain H4;35 kDa inter-alpha-trypsin inhibitor heavy chain H4	ITIH4	ITIH4
							24.9423	24.9099	26.2607	25.7281		36	1.06831	1.2436	P10643	Complement component C7	C7	C7
							28.8299	28.5819	27.9167	27.4525		34	-1.02128	1.21878	P01008	Antithrombin-III	SERPINC1	SERPINC1
							29.9806	29.5954	28.998	27.3424		33	-1.61779	0.704869	P04217	Alpha-1B-glycoprotein	A1BG	A1BG
							28.8822	29.2362	29.8206	30.2836		33	0.992943	1.11693	P19827	Inter-alpha-trypsin inhibitor heavy chain H1	ITIH1	ITIH1
							27.4868	27.044	26.6861	26.6193		31	-0.612671	0.952195	P00736	Complement C1r subcomponent;Complement C1r subcomponent heavy chain;Complement C1r subcomponent light chain	C1R	C1R
							29.3519	29.3943	29.9333	29.1598		31	0.173443	0.156072	P04003	C4b-binding protein alpha chain	C4BPA	C4BPA
							28.1039	27.6495	27.8073	28.5627		31	0.308282	0.254375	P10909	Clusterin;Clusterin beta chain;Clusterin alpha chain	CLU	CLU
							27.4313	27.7723	26.9747	24.8184		31	-1.70528	0.587322	P43652	Afamin	AFM	AFM
							26.6564	27.1474	27.5269	27.8389		30	0.78104	0.938406	P03952	Plasma kallikrein;Plasma kallikrein heavy chain;Plasma kallikrein light chain	KLKB1	KLKB1
							23.9832	24.8704	24.6034	25.4545		30	0.602142	0.365906	P20742	Pregnancy zone protein	PZP	PZP
							29.9632	30.0833	30.3917	28.6445		29	-0.50516	0.206003	P01011	Alpha-1-antichymotrypsin;Alpha-1-antichymotrypsin His-Pro-less	SERPINA3	SERPINA3
							33.3207	32.8336	33.7443	33.5068		29	0.548397	0.74407	P01876	Ig alpha-1 chain C region	IGHA1	IGHA1
							26.0731	26.8843	26.6288	26.439		29	0.0552378	0.0425666	P09871	Complement C1s subcomponent;Complement C1s subcomponent heavy chain;Complement C1s subcomponent light chain	C1S	C1S
							27.0042	26.9423	26.3439	27.4857		28	-0.0584583	0.0325055	P02748	Complement component C9;Complement component C9a;Complement component C9b	C9	C9
							28.6181	28.5644	28.4021	28.9701		27	0.0948267	0.112841	P02749	Beta-2-glycoprotein 1	APOH	APOH
							24.0711	24.7415	24.9918	25.6432		27	0.911173	0.720021	P06681	Complement C2;Complement C2b fragment;Complement C2a fragment	C2	C2
							28.9736	29.196	26.3375	22.1086		26	-4.86172	0.828136	P02787	Serotransferrin	TF	TF
							27.8855	27.9252	27.4689	26.3582		26	-0.991813	0.6651	P25311	Zinc-alpha-2-glycoprotein	AZGP1	AZGP1
							26.3818	25.9439	25.8029	24.1723		25	-1.17523	0.525073	P01877	Ig alpha-2 chain C region	IGHA2	IGHA2
							27.4227	28.0522	27.8059	28.1912		25	0.261061	0.257565	P04196	Histidine-rich glycoprotein	HRG	HRG
							29.9848	30.1232	30.0984	30.0932		25	0.0417519	0.216176	P05155	Plasma protease C1 inhibitor	SERPING1	SERPING1
							25.8021	25.4465	26.4674	23.2348		25	-0.773241	0.166672	P05156	Complement factor I;Complement factor I heavy chain;Complement factor I light chain	CFI	CFI
							25.7839	26.6127	26.6232	26.1561		25	0.191309	0.138781	Q06033	Inter-alpha-trypsin inhibitor heavy chain H3	ITIH3	ITIH3
							27.8817	28.1955	25.6628	27.9331		23	-1.24071	0.406589	O43866	CD5 antigen-like	CD5L	CD5L
							27.8941	26.737	28.3067	26.9138		23	0.294675	0.110289	P02760	Protein AMBP;Alpha-1-microglobulin;Inter-alpha-trypsin inhibitor light chain;Trypstatin	AMBP	AMBP
							25.0452	24.9875	25.3492	26.0532		23	0.684852	0.716528	Q96PD5	N-acetylmuramoyl-L-alanine amidase	PGLYRP2	PGLYRP2
							26.2151	26.4914	25.6434	26.0722		22	-0.49541	0.717669	P07357	Complement component C8 alpha chain	C8A	C8A
							26.1273	26.9682	28.2788	28.1165		22	1.64992	1.21301	P08697	Alpha-2-antiplasmin	SERPINF2	SERPINF2
							27.7816	27.7776	27.9902	27.7077		21	0.069376	0.172637	P02750	Leucine-rich alpha-2-glycoprotein	LRG1	LRG1
							25.6997	25.8232	25.7026	26.1412		19	0.160451	0.256299	P07225	Vitamin K-dependent protein S	PROS1	PROS1
							26.1569	26.2265	26.7035	22.4845		19	-1.5977	0.27742	P27169	Serum paraoxonase/arylesterase 1	PON1	PON1
							28.1103	28.3832	26.245	21.7073		18	-4.2706	0.696726	P02765	Alpha-2-HS-glycoprotein;Alpha-2-HS-glycoprotein chain A;Alpha-2-HS-glycoprotein chain B	AHSG	AHSG
							29.4899	29.7843	29.7117	30.0108		18	0.224196	0.401008	P04004	Vitronectin;Vitronectin V65 subunit;Vitronectin V10 subunit;Somatomedin-B	VTN	VTN
							24.5171	25.3239	25.0314	25.7666		18	0.478517	0.325073	P07358	Complement component C8 beta chain	C8B	C8B
							29.6164	29.4409	29.4749	28.7071		18	-0.437619	0.417787	P0CG05	Ig lambda-2 chain C regions	IGLC2	IGLC2
							26.4121	26.6244	27.2973	24.6564		17	-0.541368	0.141234	P51884	Lumican	LUM	LUM
							25.591	26.5308	26.8838	26.4597		16	0.610901	0.44643	P01880	Ig delta chain C region	IGHD	IGHD
							24.8911	24.9538	25.4208	24.9622		16	0.269048	0.437703	P35858	Insulin-like growth factor-binding protein complex acid labile subunit	IGFALS	IGFALS
							26.1736	26.0501	24.7918	22.1863		15	-2.62281	0.739906	P00748	Coagulation factor XII;Coagulation factor XIIa heavy chain;Beta-factor XIIa part 1;Coagulation factor XIIa light chain	F12	F12
							25.7076	25.4776	25.1214	25.7067		15	-0.178553	0.202474	P00915	Carbonic anhydrase 1	CA1	CA1
							28.6489	28.3491	27.8905	27.4689		15	-0.819308	1.06119	P01834	Ig kappa chain C region	IGKC	IGKC
							25.7748	25.5931	26.1782	25.3805		14	0.0953751	0.0771078	O75882	Attractin	ATRN	ATRN
							29.9071	30.0414	28.9971	27.5099		14	-1.72078	0.830734	P01857	Ig gamma-1 chain C region	IGHG1	IGHG1
							24.3316	20.8583	26.1931	24.7906		14	2.89689	0.581734	P08519	Apolipoprotein(a)	LPA	LPA
							32.5646	33.0726	32.2332	32.6305		13	-0.386696	0.451927	P02652	Apolipoprotein A-II;Proapolipoprotein A-II;Truncated apolipoprotein A-II	APOA2	APOA2
							24.6781	21.9574	25.3015	21.7392		13	0.20265	0.0286341	P32119	Peroxiredoxin-2	PRDX2	PRDX2
							23.9975	23.4404	24.0493	25.5949		13	1.1032	0.506694	Q08380	Galectin-3-binding protein	LGALS3BP	LGALS3BP
							26.8784	26.7058	25.1671	23.5588		12	-2.42914	1.02102	P01860	Ig gamma-3 chain C region	IGHG3	IGHG3
							27.723	28.0822	28.2704	28.0987		12	0.281954	0.53408	P05090	Apolipoprotein D	APOD	APOD
							24.8892	24.351	25.1468	22.5015		12	-0.795906	0.211018	P15169	Carboxypeptidase N catalytic chain	CPN1	CPN1
							25.9163	25.8202	26.007	25.9544		12	0.112442	0.753359	P29622	Kallistatin	SERPINA4	SERPINA4
							24.7498	26.9835	21.4133	23.9883		12	-3.16584	0.689589	P69905	Hemoglobin subunit alpha	HBA1	HBA1
							23.4184	24.1245	22.4815	21.6415		11	-1.70996	1.04884	P02763	Alpha-1-acid glycoprotein 1	ORM1	ORM1
							25.9864	26.078	27.4979	26.2906		10	0.862037	0.536866	O75636	Ficolin-3	FCN3	FCN3
							27.6542	27.8698	27.3589	27.106		10	-0.529524	1.06561	P02743	Serum amyloid P-component;Serum amyloid P-component(1-203)	APCS	APCS
							25.255	24.2176	21.8073	25.0184		10	-1.32343	0.288219	P02790	Hemopexin	HPX	HPX
							23.1316	22.7367	20.9927	23.0079		10	-0.933833	0.338088	P05109	Protein S100-A8;Protein S100-A8, N-terminally processed	S100A8	S100A8
							21.325	22.5151	21.4948	23.7938		10	0.724192	0.199194	P05452	Tetranectin	CLEC3B	CLEC3B
							26.5285	26.8148	26.2186	26.4637		10	-0.330514	0.654572	P07360	Complement component C8 gamma chain	C8G	C8G
							23.8493	23.9869	24.2089	24.2738		9	0.323256	1.29125	P00742	Coagulation factor X;Factor X light chain;Factor X heavy chain;Activated factor Xa heavy chain	F10	F10
							26.1209	25.8807	26.3324	26.477		9	0.40392	0.99034	P02655	Apolipoprotein C-II;Proapolipoprotein C-II	APOC2	APOC2
							25.9862	26.6112	27.1082	26.9919		9	0.751382	0.848162	P02775	Platelet basic protein;Connective tissue-activating peptide III;TC-2;Connective tissue-activating peptide III(1-81);Beta-thromboglobulin;Neutrophil-activating peptide 2(74);Neutrophil-activating peptide 2(73);Neutrophil-activating peptide 2;TC-1;Neutrophil-activating peptide 2(1-66);Neutrophil-activating peptide 2(1-63)	PPBP	PPBP
							27.1856	27.1936	25.9073	26.6084		9	-0.931745	0.931079	P08185	Corticosteroid-binding globulin	SERPINA6	SERPINA6
							25.7459	26.0114	25.2594	22.5301		8	-1.98388	0.545385	P01861	Ig gamma-4 chain C region	IGHG4	IGHG4
							24.6036	24.7356	25.3009	25.7577		8	0.859694	1.16317	P05160	Coagulation factor XIII B chain	F13B	F13B
							22.9572	22.7792	23.3617	22.1138		8	-0.130449	0.0679356	P05543	Thyroxine-binding globulin	SERPINA7	SERPINA7
							26.232	26.666	23.8396	25.7463		7	-1.65602	0.633761	O95445	Apolipoprotein M	APOM	APOM
							27.3667	27.153	27.0204	21.45		7	-3.02465	0.407557	P02746	Complement C1q subcomponent subunit B	C1QB	C1QB
							26.233	26.2364	24.693	22.2845		7	-2.74598	0.823409	P02766	Transthyretin	TTR	TTR
							24.5385	24.8922	24.3116	23.8115		7	-0.653821	0.77903	P06276	Cholinesterase	BCHE	BCHE
							23.0222	23.0948	23.8579	24.7748		7	1.2579	0.951923	P36980	Complement factor H-related protein 2	CFHR2	CFHR2
							23.493	23.9495	21.0262	22.3783		7	-2.019	0.976719	P49908	Selenoprotein P	SEPP1	SEPP1
							24.3229	20.4256	23.2485	21.9652		6	0.232586	0.0361684	P00918	Carbonic anhydrase 2	CA2	CA2
							23.888	24.5332	23.5605	22.1911		6	-1.33482	0.657871	P02656	Apolipoprotein C-III	APOC3	APOC3
							22.6167	20.4315	21.8252	23.4867		6	1.13189	0.304281	P22352	Glutathione peroxidase 3	GPX3	GPX3
							23.1289	23.0308	23.3834	22.6125		6	-0.0818853	0.0692448	P67936;P06753	Tropomyosin alpha-4 chain;Tropomyosin alpha-3 chain	TPM4;TPM3	TPM4
							23.0188	24.4183	24.215	25.0857		6	0.931756	0.425304	Q96IY4	Carboxypeptidase B2	CPB2	CPB2
							24.6001	23.6012	24.714	25.9016		5	1.20721	0.584996	P01780;P01763;P01762	Ig heavy chain V-III region JON;Ig heavy chain V-III region WEA;Ig heavy chain V-III region TRO		IGHV3-7
							22.2284	22.697	21.0526	22.101		5	-0.885915	0.580357	P07359	Platelet glycoprotein Ib alpha chain;Glycocalicin	GP1BA	GP1BA
							22.6405	23.025	21.7426	23.1121		4	-0.405343	0.203271	P01768;P01764	Ig heavy chain V-III region CAM;Ig heavy chain V-III region 23	IGHV3-23	IGHV3-30
							27.0086	27.2483	26.5307	26.9929		4	-0.366649	0.531135	P02747	Complement C1q subcomponent subunit C	C1QC	C1QC
							24.6527	24.8277	20.9237	26.0175		4	-1.26958	0.175392	P20851	C4b-binding protein beta chain	C4BPB	C4BPB
							22.1009	21.6559	24.4631	21.3115		4	1.0089	0.22845	P43251	Biotinidase	BTD	BTD
							24.015	24.3211	25.0693	25.5683		4	1.15074	1.22895	Q14520	Hyaluronan-binding protein 2;Hyaluronan-binding protein 2 50 kDa heavy chain;Hyaluronan-binding protein 2 50 kDa heavy chain alternate form;Hyaluronan-binding protein 2 27 kDa light chain;Hyaluronan-binding protein 2 27 kDa light chain alternate form	HABP2	HABP2
							24.6252	23.7144	25.0047	22.5595		3	-0.387681	0.0999726	P01617;P01614;P06309	Ig kappa chain V-II region TEW;Ig kappa chain V-II region Cum;Ig kappa chain V-II region GM607		KV204
							25.481	24.8503	25.7935	23.443		3	-0.547423	0.156861	P01700;P01712;P01709	Ig lambda chain V-I region HA;Ig lambda chain V-II region WIN;Ig lambda chain V-II region MGC		LV102
							25.1095	26.0326	21.4187	23.887		3	-2.91817	0.803635	P01701;P06316	Ig lambda chain V-I region NEW;Ig lambda chain V-I region BL2		IGLV1-51
							25.9287	25.4101	25.3177	26.83		3	0.404414	0.178368	P01743	Ig heavy chain V-I region HG3		IGHV1-46
							24.2554	23.0233	23.3342	22.8616		3	-0.54148	0.302702	P01825;P06331;P01824	Ig heavy chain V-II region NEWM;Ig heavy chain V-II region ARH-77;Ig heavy chain V-II region WAH		IGHV4-59
							22.668	22.7436	23.6281	21.2856		3	-0.248989	0.0698512	P27918	Properdin	CFP	CFP
							22.4484	22.1843	20.723	22.1642		3	-0.872753	0.448872	P48740	Mannan-binding lectin serine protease 1;Mannan-binding lectin serine protease 1 heavy chain;Mannan-binding lectin serine protease 1 light chain	MASP1	MASP1
							27.526	27.8304	21.5977	29		3	-2.37934	0.231757	P80748	Ig lambda chain V-III region LOI		LV302
							22.4036	22.6917	21.696	22.2331		3	-0.583091	0.70819	Q9UGM5	Fetuin-B	FETUB	FETUB
							21.2418	20.4601	22.0454	22.9622		2	1.65285	0.954127	P01703	Ig lambda chain V-I region NEWM		LV105
							22.834	21.2821	22.3533	23.2291		2	0.73315	0.303568	P06310	Ig kappa chain V-II region RPMI 6410		KV206
							20.4241	21.9449	22.4811	23.1053		2	1.60876	0.722515	Q13790	Apolipoprotein F	APOF	APOF
							27.393	27.826	27.3501	27.4092		2	-0.229864	0.394474	Q4G0P3	Hydrocephalus-inducing protein homolog	HYDIN	HYDIN
							20.9281	22.8854	24.2581	25.5202		1	2.98241	0.904522	A6NMB1	Sialic acid-binding Ig-like lectin 16	SIGLEC16	SIGLEC16
							26.2989	26.8355	23.4466	26.2526		1	-1.71758	0.453157	P01715	Ig lambda chain V-IV region Bau		LV401
							28.2877	28.4281	29.0204	26.6151		1	-0.54014	0.156279	Q5T5C0	Syntaxin-binding protein 5	STXBP5	STXBP5

## Sheet: UPSs_TB_UPSs_HC
1B_rep1	1B_rep2	4B_rep1	4B_rep2	t-test Significant	Peptides	t-test Difference	p value, -LOG10	Majority protein IDs	Protein names	Gene names	GN
20.5994	20.5334	31.536	31.5813	+	78	10.9922	4.87731	P02671	Fibrinogen alpha chain;Fibrinopeptide A;Fibrinogen alpha chain	FGA	FGA
21.1506	21.0997	30.4576	30.72	+	61	9.4636	3.7004	P02675	Fibrinogen beta chain;Fibrinopeptide B;Fibrinogen beta chain	FGB	FGB
22.8087	22.8033	31.1763	31.3231	+	41	8.44373	4.12087	P02679	Fibrinogen gamma chain	FGG	FGG
21.5196	22.2285	28.3884	28.683	+	1	6.66165	2.48106	A6NMB1	Sialic acid-binding Ig-like lectin 16	SIGLEC16	SIGLEC16
22.2492	21.4793	27.4855	27.4492	+	1	5.60307	2.32814	Q9NUV7;O15270	Serine palmitoyltransferase 3;Serine palmitoyltransferase 2	SPTLC3;SPTLC2	SPTLC3
23.1841	22.7948	28.5594	27.4862	+	6	5.03333	1.89903	P02741	C-reactive protein;C-reactive protein(1-205)	CRP	CRP
23.4184	24.1245	28.5461	28.1314	+	11	4.56732	2.1002	P02763	Alpha-1-acid glycoprotein 1	ORM1	ORM1
21.0128	20.9581	24.104	24.9781	+	11	3.55559	1.82874	P0DJI8	Serum amyloid A-1 protein;Amyloid protein A;Serum amyloid protein A(2-104);Serum amyloid protein A(3-104);Serum amyloid protein A(2-103);Serum amyloid protein A(2-102);Serum amyloid protein A(4-101)	SAA1	SAA1
24.2535	24.8073	27.7008	27.9853	+	19	3.31262	2.05965	P60709	Actin, cytoplasmic 1;Actin, cytoplasmic 1, N-terminally processed	ACTB	ACTB
25.8021	25.4465	27.7273	27.6762	+	25	2.07742	2.13124	P05156	Complement factor I;Complement factor I heavy chain;Complement factor I light chain	CFI	CFI
24.6252	23.7144	26.3524	26.0922	+	3	2.05249	1.30682	P01617;P01614;P06309	Ig kappa chain V-II region TEW;Ig kappa chain V-II region Cum;Ig kappa chain V-II region GM607		KV204
27.7816	27.7776	29.5885	29.7167	+	21	1.87304	2.93114	P02750	Leucine-rich alpha-2-glycoprotein	LRG1	LRG1
23.1289	23.0308	24.7285	25.1411	+	6	1.85495	1.8921	P67936;P06753	Tropomyosin alpha-4 chain;Tropomyosin alpha-3 chain	TPM4;TPM3	TPM4
22.8065	22.9799	24.3332	24.6148	+	108	1.58079	1.96801	P0C0L4	Complement C4-A;Complement C4 beta chain;Complement C4-A alpha chain;C4a anaphylatoxin;C4b-A;C4d-A;Complement C4 gamma chain	C4A	C4A
20.5821	21.0016	22.1885	22.4886	+	5	1.54672	1.57356	Q92496	Complement factor H-related protein 4	CFHR4	CFHR4
29.9632	30.0833	31.432	31.4963	+	29	1.4409	2.65192	P01011	Alpha-1-antichymotrypsin;Alpha-1-antichymotrypsin His-Pro-less	SERPINA3	SERPINA3
20.646	20.5156	21.9809	21.8692	+	5	1.34424	2.39222	P00488	Coagulation factor XIII A chain	F13A1	F13A1
21.0551	21.4789	22.4812	22.7155	+	2	1.3314	1.50139	P54108;P16562	Cysteine-rich secretory protein 3;Cysteine-rich secretory protein 2	CRISP3;CRISP2	CRISP3
22.668	22.7436	24.1017	23.7774	+	3	1.23368	1.75126	P27918	Properdin	CFP	CFP
29.3519	29.3943	30.528	30.602	+	31	1.19195	2.89373	P04003	C4b-binding protein alpha chain	C4BPA	C4BPA
27.0042	26.9423	27.8451	28.1678	+	28	1.03317	1.61333	P02748	Complement component C9;Complement component C9a;Complement component C9b	C9	C9
25.6997	25.8232	26.7443	26.773	+	19	0.997242	2.39586	P07225	Vitamin K-dependent protein S	PROS1	PROS1
27.7273	27.5812	28.6565	28.6292	+	38	0.988561	2.25113	P00734	Prothrombin;Activation peptide fragment 1;Activation peptide fragment 2;Thrombin light chain;Thrombin heavy chain	F2	F2
28.2877	28.4281	29.1526	29.4135	+	1	0.925158	1.60735	Q5T5C0	Syntaxin-binding protein 5	STXBP5	STXBP5
24.6527	24.8277	25.5197	25.7874	+	4	0.913312	1.533	P20851	C4b-binding protein beta chain	C4BPB	C4BPB
28.9657	28.8019	29.8153	29.6835	+	68	0.865578	1.84052	P01031	Complement C5;Complement C5 beta chain;Complement C5 alpha chain;C5a anaphylatoxin;Complement C5 alpha chain	C5	C5
30.9382	31.2501	31.7757	31.8788	+	59	0.733111	1.33068	P00751	Complement factor B;Complement factor B Ba fragment;Complement factor B Bb fragment	CFB	CFB
27.6542	27.8698	28.3834	28.5251	+	10	0.69229	1.48133	P02743	Serum amyloid P-component;Serum amyloid P-component(1-203)	APCS	APCS
32.2658	32.2968	32.8763	33.0093	+	46	0.661526	1.97923	P01009	Alpha-1-antitrypsin;Short peptide from AAT	SERPINA1	SERPINA1
25.9163	25.8202	24.6339	24.9315	+	12	-1.08557	1.69624	P29622	Kallistatin	SERPINA4	SERPINA4
25.7076	25.4776	24.2027	24.6029	+	15	-1.18979	1.44822	P00915	Carbonic anhydrase 1	CA1	CA1
22.6405	23.025	21.5303	20.9354	+	4	-1.59985	1.34026	P01768;P01764	Ig heavy chain V-III region CAM;Ig heavy chain V-III region 23	IGHV3-23	IGHV3-30
26.6113	26.6621	24.9792	24.8939	+	2	-1.70016	3.07006	P04211	Ig lambda chain V region 4A		LV001
25.7748	25.5931	23.8201	23.6931	+	14	-1.92742	2.48276	O75882	Attractin	ATRN	ATRN
29.4116	29.5824	27.4654	27.3626	+	58	-2.08301	2.64158	P02751	Fibronectin;Anastellin;Ugl-Y1;Ugl-Y2;Ugl-Y3	FN1	FN1
26.8851	26.398	24.45	24.4451	+	23	-2.19402	1.91726	P04264;CON__P04264	Keratin, type II cytoskeletal 1	KRT1	KRT1
28.1103	28.3832	25.708	25.7372	+	18	-2.52418	2.5311	P02765	Alpha-2-HS-glycoprotein;Alpha-2-HS-glycoprotein chain A;Alpha-2-HS-glycoprotein chain B	AHSG	AHSG
23.9317	23.8706	21.0217	21.4382	+	14	-2.67127	2.21103	CON__P35908;P35908	Keratin, type II cytoskeletal 2 epidermal	KRT2	KRT2
26.8784	26.7058	23.8638	24.0263	+	12	-2.84706	2.76232	P01860	Ig gamma-3 chain C region	IGHG3	IGHG3
28.306	28.4148	25.4211	25.0416	+	17	-3.12903	2.40287	P00738	Haptoglobin;Haptoglobin alpha chain;Haptoglobin beta chain	HP	HP
25.7459	26.0114	22.7003	22.7659	+	8	-3.14555	2.72497	P01861	Ig gamma-4 chain C region	IGHG4	IGHG4
24.5989	24.6472	20.4492	20.889	+	21	-3.95398	2.5064	P07996;CON__Q28194	Thrombospondin-1	THBS1	THBS1
29.9071	30.0414	25.8469	25.9766	+	14	-4.0625	3.27802	P01857	Ig gamma-1 chain C region	IGHG1	IGHG1
26.233	26.2364	21.8481	22.0227	+	7	-4.29931	3.38482	P02766	Transthyretin	TTR	TTR
25.8085	26.1421	20.8785	21.9724	+	20	-4.54983	1.81164	P68871	Hemoglobin subunit beta;LVV-hemorphin-7;Spinorphin	HBB	HBB
25.1095	26.0326	19.3532	20.8717	+	3	-5.45858	1.59364	P01701;P06316	Ig lambda chain V-I region NEW;Ig lambda chain V-I region BL2		IGLV1-51
27.66	28.1057	20.9224	22.5327	+	1	-6.15524	1.74647	Q66K66	Transmembrane protein 198	TMEM198	TMEM198
28.9736	29.196	22.7438	21.3009	+	26	-7.06244	1.97816	P02787	Serotransferrin	TF	TF
33.9298	34.0998	25.1253	25.7138	+	73	-8.59523	2.89721	CON__P02768-1;P02768	Serum albumin	ALB	ALB
23.8493	23.9869	24.261	24.3736	+	9	0.399245	1.33552	P00742	Coagulation factor X;Factor X light chain;Factor X heavy chain;Activated factor Xa heavy chain	F10	F10
27.1856	27.1936	27.5013	27.6303	+	9	0.376282	1.54899	P08185	Corticosteroid-binding globulin	SERPINA6	SERPINA6
31.4564	31.4764	31.5789	31.6274	+	109	0.136752	1.45733	P0C0L5	Complement C4-B;Complement C4 beta chain;Complement C4-B alpha chain;C4a anaphylatoxin;C4b-B;C4d-B;Complement C4 gamma chain	C4B	C4B
29.8264	29.8955	29.2649	29.3159	+	63	-0.570575	2.25042	P00747	Plasminogen;Plasmin heavy chain A;Activation peptide;Angiostatin;Plasmin heavy chain A, short form;Plasmin light chain B	PLG	PLG
27.1284	28.3181	27.1421	27.4488		44	-0.427827	0.253202	P06396;CON__Q3SX14	Gelsolin	GSN	GSN
26.4553	27.032	25.6268	25.9587		18	-0.950879	0.98409	CON__P13645;P13645	Keratin, type I cytoskeletal 10	KRT10	KRT10
23.724	23.606	22.4346	23.0901		10	-0.902658	0.945269	P35527;CON__P35527	Keratin, type I cytoskeletal 9	KRT9	KRT9
22.728	22.4013	22.2124	22.5458		8	-0.185538	0.292394	P23142;CON__ENSEMBL:ENSBTAP00000016046	Fibulin-1	FBLN1	FBLN1
30.8396	30.9089	30.6529	30.7443		190	-0.175638	1.03558	P04114	Apolipoprotein B-100;Apolipoprotein B-48	APOB	APOB
33.2968	33.5916	34.0185	34.079		176	0.604593	1.24634	P01024	Complement C3;Complement C3 beta chain;C3-beta-c;Complement C3 alpha chain;C3a anaphylatoxin;Acylation stimulating protein;Complement C3b alpha chain;Complement C3c alpha chain fragment 1;Complement C3dg fragment;Complement C3g fragment;Complement C3d fragment;Complement C3f fragment;Complement C3c alpha chain fragment 2	C3	C3
33.8583	34.0339	33.7771	33.9261		107	-0.0945206	0.302794	P01023	Alpha-2-macroglobulin	A2M	A2M
30.2697	30.2103	30.5577	30.7796		88	0.42865	1.18798	P08603	Complement factor H	CFH	CFH
30.2684	30.0275	30.5136	30.3955		76	0.306608	0.824961	P00450	Ceruloplasmin	CP	CP
33.5397	33.5901	33.3499	33.4751		59	-0.152395	0.817116	P02647	Apolipoprotein A-I;Proapolipoprotein A-I;Truncated apolipoprotein A-I	APOA1	APOA1
30.3691	30.3035	30.1588	30.3806		54	-0.0665646	0.205482	P02774	Vitamin D-binding protein	GC	GC
29.6274	29.9468	29.1713	29.5868		54	-0.408051	0.585491	P06727	Apolipoprotein A-IV	APOA4	APOA4
30.0178	30.2804	30.6738	30.7598		54	0.567667	1.26414	Q14624	Inter-alpha-trypsin inhibitor heavy chain H4;70 kDa inter-alpha-trypsin inhibitor heavy chain H4;35 kDa inter-alpha-trypsin inhibitor heavy chain H4	ITIH4	ITIH4
30.0139	30.4964	29.3754	29.6214		43	-0.756739	0.967569	P19823	Inter-alpha-trypsin inhibitor heavy chain H2	ITIH2	ITIH2
25.9981	26.4748	26.9556	27.2135		40	0.848091	1.05192	P13671	Complement component C6	C6	C6
29.8773	30.366	30.5204	30.6435		37	0.460311	0.679263	P01042	Kininogen-1;Kininogen-1 heavy chain;T-kinin;Bradykinin;Lysyl-bradykinin;Kininogen-1 light chain;Low molecular weight growth-promoting factor	KNG1	KNG1
32.9606	33.1597	32.6599	32.7081		37	-0.376146	1.17516	P01871	Ig mu chain C region	IGHM	IGHM
24.9423	24.9099	25.5822	26.8008		36	1.26541	0.76059	P10643	Complement component C7	C7	C7
28.8299	28.5819	27.7542	28.4379		34	-0.609868	0.627975	P01008	Antithrombin-III	SERPINC1	SERPINC1
29.9806	29.5954	30.2338	30.0581		33	0.357942	0.632845	P04217	Alpha-1B-glycoprotein	A1BG	A1BG
28.8822	29.2362	28.6216	28.486		33	-0.505384	0.933251	P19827	Inter-alpha-trypsin inhibitor heavy chain H1	ITIH1	ITIH1
27.4868	27.044	27.8978	27.7305		31	0.548774	0.834807	P00736	Complement C1r subcomponent;Complement C1r subcomponent heavy chain;Complement C1r subcomponent light chain	C1R	C1R
28.1039	27.6495	26.9611	26.7647		31	-1.01378	1.26139	P10909	Clusterin;Clusterin beta chain;Clusterin alpha chain	CLU	CLU
27.4313	27.7723	26.925	27.2428		31	-0.517893	0.805915	P43652	Afamin	AFM	AFM
26.6564	27.1474	27.0314	26.3068		30	-0.232813	0.188462	P03952	Plasma kallikrein;Plasma kallikrein heavy chain;Plasma kallikrein light chain	KLKB1	KLKB1
23.9832	24.8704	26.1999	26.322		30	1.83413	1.26158	P20742	Pregnancy zone protein	PZP	PZP
33.3207	32.8336	33.2686	32.5467		29	-0.1695	0.133938	P01876	Ig alpha-1 chain C region	IGHA1	IGHA1
26.0731	26.8843	27.4243	27.2881		29	0.877507	0.778688	P09871	Complement C1s subcomponent;Complement C1s subcomponent heavy chain;Complement C1s subcomponent light chain	C1S	C1S
27.2227	27.3894	27.4509	27.3235		27	0.0811481	0.283886	P02649	Apolipoprotein E	APOE	APOE
28.6181	28.5644	28.3838	28.53		27	-0.134344	0.644489	P02749	Beta-2-glycoprotein 1	APOH	APOH
24.0711	24.7415	25.0866	25.281		27	0.777527	0.807617	P06681	Complement C2;Complement C2b fragment;Complement C2a fragment	C2	C2
27.8855	27.9252	27.9189	28.0917		26	0.0999899	0.424392	P25311	Zinc-alpha-2-glycoprotein	AZGP1	AZGP1
26.3818	25.9439	25.9785	26.1049		25	-0.121157	0.188345	P01877	Ig alpha-2 chain C region	IGHA2	IGHA2
27.4227	28.0522	27.6934	28.0609		25	0.139684	0.131686	P04196	Histidine-rich glycoprotein	HRG	HRG
29.9848	30.1232	30.1079	30.0421		25	0.0209284	0.0912962	P05155	Plasma protease C1 inhibitor	SERPING1	SERPING1
25.7839	26.6127	26.8093	27.121		25	0.766817	0.647026	Q06033	Inter-alpha-trypsin inhibitor heavy chain H3	ITIH3	ITIH3
27.8817	28.1955	27.4544	27.4487		23	-0.587088	1.18977	O43866	CD5 antigen-like	CD5L	CD5L
27.8941	26.737	26.9412	26.5067		23	-0.591575	0.357073	P02760	Protein AMBP;Alpha-1-microglobulin;Inter-alpha-trypsin inhibitor light chain;Trypstatin	AMBP	AMBP
27.8368	27.8373	28.2721	27.9783		23	0.288117	0.723672	P05546	Heparin cofactor 2	SERPIND1	SERPIND1
25.0452	24.9875	24.5431	25.2748		23	-0.107417	0.0983639	Q96PD5	N-acetylmuramoyl-L-alanine amidase	PGLYRP2	PGLYRP2
26.2151	26.4914	26.5915	26.2626		22	0.0737829	0.116937	P07357	Complement component C8 alpha chain	C8A	C8A
26.1273	26.9682	27.9966	27.8193		22	1.36018	1.06063	P08697	Alpha-2-antiplasmin	SERPINF2	SERPINF2
26.4523	26.559	26.3177	26.5134		20	-0.090127	0.29795	P36955	Pigment epithelium-derived factor	SERPINF1	SERPINF1
27.4265	27.145	26.9728	27.2803		19	-0.159196	0.280006	P01019	Angiotensinogen;Angiotensin-1;Angiotensin-2;Angiotensin-3;Angiotensin-4;Angiotensin 1-9;Angiotensin 1-7;Angiotensin 1-5;Angiotensin 1-4	AGT	AGT
26.1569	26.2265	25.0265	25.5375		19	-0.909698	1.14382	P27169	Serum paraoxonase/arylesterase 1	PON1	PON1
29.4899	29.7843	29.9749	30.0822		18	0.391475	0.886926	P04004	Vitronectin;Vitronectin V65 subunit;Vitronectin V10 subunit;Somatomedin-B	VTN	VTN
24.5171	25.3239	25.1998	24.5613		18	-0.0399055	0.0244616	P07358	Complement component C8 beta chain	C8B	C8B
29.6164	29.4409	29.8626	29.6675		18	0.236415	0.670856	P0CG05	Ig lambda-2 chain C regions	IGLC2	IGLC2
26.4121	26.6244	26.9384	27.2353		17	0.568663	1.04868	P51884	Lumican	LUM	LUM
25.591	26.5308	26.3566	26.4341		16	0.334482	0.258352	P01880	Ig delta chain C region	IGHD	IGHD
24.8911	24.9538	24.9552	25.343		16	0.226655	0.43437	P35858	Insulin-like growth factor-binding protein complex acid labile subunit	IGFALS	IGFALS
27.7214	28.5059	27.6306	28.5311		15	-0.0327969	0.0171905	B9A064;P0CG04	Immunoglobulin lambda-like polypeptide 5;Ig lambda-1 chain C regions	IGLL5;IGLC1	IGLL5
26.1736	26.0501	26.4386	26.6079		15	0.411396	1.22748	P00748	Coagulation factor XII;Coagulation factor XIIa heavy chain;Beta-factor XIIa part 1;Coagulation factor XIIa light chain	F12	F12
28.6489	28.3491	28.975	27.4493		15	-0.286839	0.126353	P01834	Ig kappa chain C region	IGKC	IGKC
32.5646	33.0726	32.2788	32.2527		13	-0.552826	0.791049	P02652	Apolipoprotein A-II;Proapolipoprotein A-II;Truncated apolipoprotein A-II	APOA2	APOA2
24.4085	24.2304	24.091	23.991		13	-0.278474	0.94999	Q03591	Complement factor H-related protein 1	CFHR1	CFHR1
23.9975	23.4404	24.615	24.6177		13	0.897454	1.07401	Q08380	Galectin-3-binding protein	LGALS3BP	LGALS3BP
27.723	28.0822	27.9783	28.2802		12	0.2266	0.360467	P05090	Apolipoprotein D	APOD	APOD
24.8892	24.351	24.7588	24.6724		12	0.0954943	0.119457	P15169	Carboxypeptidase N catalytic chain	CPN1	CPN1
25.5483	25.3778	25.5556	25.2819		12	-0.0443153	0.0919218	P22792	Carboxypeptidase N subunit 2	CPN2	CPN2
24.7498	26.9835	21.5786	21.9261		12	-4.11426	1.16826	P69905	Hemoglobin subunit alpha	HBA1	HBA1
25.9987	26.3207	25.4518	25.7185		11	-0.574517	0.955354	P02753	Retinol-binding protein 4;Plasma retinol-binding protein(1-182);Plasma retinol-binding protein(1-181);Plasma retinol-binding protein(1-179);Plasma retinol-binding protein(1-176)	RBP4	RBP4
25.9864	26.078	26.0229	25.8309		10	-0.10533	0.370112	O75636	Ficolin-3	FCN3	FCN3
26.4817	26.7547	26.7848	26.4177		10	-0.016923	0.0233012	P01591	Immunoglobulin J chain	IGJ	JCHAIN
25.255	24.2176	23.973	23.9493		10	-0.775137	0.562591	P02790	Hemopexin	HPX	HPX
23.1316	22.7367	26.6779	24.9407		10	2.87516	1.07544	P05109	Protein S100-A8;Protein S100-A8, N-terminally processed	S100A8	S100A8
21.325	22.5151	22.8469	24.1515		10	1.5791	0.666334	P05452	Tetranectin	CLEC3B	CLEC3B
26.5285	26.8148	26.9813	27.0526		10	0.345283	0.841286	P07360	Complement component C8 gamma chain	C8G	C8G
21.6868	23.0329	24.077	24.2511		9	1.80419	0.931274	P01854	Ig epsilon chain C region	IGHE	IGHE
26.1209	25.8807	25.6096	25.7433		9	-0.324339	0.847177	P02655	Apolipoprotein C-II;Proapolipoprotein C-II	APOC2	APOC2
25.9862	26.6112	27.0055	26.6996		9	0.553875	0.597926	P02775	Platelet basic protein;Connective tissue-activating peptide III;TC-2;Connective tissue-activating peptide III(1-81);Beta-thromboglobulin;Neutrophil-activating peptide 2(74);Neutrophil-activating peptide 2(73);Neutrophil-activating peptide 2;TC-1;Neutrophil-activating peptide 2(1-66);Neutrophil-activating peptide 2(1-63)	PPBP	PPBP
27.8207	27.9977	28.342	28.7867		9	0.65517	0.95262	P35542	Serum amyloid A-4 protein	SAA4	SAA4
24.5273	24.4604	23.9683	26.2985		8	0.639568	0.194995	P01623;P04206;P01622	Ig kappa chain V-III region WOL;Ig kappa chain V-III region GOL;Ig kappa chain V-III region Ti		KV305
24.13	25.4039	26.754	27.042		8	2.13107	1.0838	P02776;P10720	Platelet factor 4;Platelet factor 4, short form;Platelet factor 4 variant;Platelet factor 4 variant(4-74);Platelet factor 4 variant(5-74);Platelet factor 4 variant(6-74)	PF4;PF4V1	PF4
24.6036	24.7356	24.5415	24.4144		8	-0.191658	0.765533	P05160	Coagulation factor XIII B chain	F13B	F13B
22.9572	22.7792	23.7363	23.0343		8	0.517141	0.538444	P05543	Thyroxine-binding globulin	SERPINA7	SERPINA7
24.0627	21.6506	26.3036	26.2451		8	3.41767	0.977646	P19652	Alpha-1-acid glycoprotein 2	ORM2	ORM2
26.232	26.666	26.0391	26.5116		7	-0.173642	0.192093	O95445	Apolipoprotein M	APOM	APOM
27.3667	27.153	27.186	27.4088		7	0.0376062	0.0807921	P02746	Complement C1q subcomponent subunit B	C1QB	C1QB
24.5385	24.8922	24.5043	24.1286		7	-0.398906	0.581512	P06276	Cholinesterase	BCHE	BCHE
23.0222	23.0948	23.8675	24.525		7	1.13774	1.12432	P36980	Complement factor H-related protein 2	CFHR2	CFHR2
23.493	23.9495	23.784	23.4546		7	-0.101956	0.123869	P49908	Selenoprotein P	SEPP1	SEPP1
23.888	24.5332	23.2708	23.309		6	-0.920691	0.981778	P02656	Apolipoprotein C-III	APOC3	APOC3
22.5304	21.6029	22.9802	22.8682		6	0.857563	0.682401	P04180	Phosphatidylcholine-sterol acyltransferase	LCAT	LCAT
23.5729	20.5813	26.2273	26.7336		6	4.40338	0.995559	P06702	Protein S100-A9	S100A9	S100A9
21.6404	19.4492	22.0218	21.8821		6	1.40716	0.48356	P13796	Plastin-2	LCP1	LCP1
22.6167	20.4315	21.5382	21.6086		6	0.049325	0.0140749	P22352	Glutathione peroxidase 3	GPX3	GPX3
23.0188	24.4183	23.7037	24.414		6	0.340237	0.150651	Q96IY4	Carboxypeptidase B2	CPB2	CPB2
24.6001	23.6012	24.5264	23.4843		5	-0.0952883	0.0423691	P01780;P01763;P01762	Ig heavy chain V-III region JON;Ig heavy chain V-III region WEA;Ig heavy chain V-III region TRO		IGHV3-7
19.5442	21.5096	24.038	24.5584		5	3.7713	1.18317	P04406	Glyceraldehyde-3-phosphate dehydrogenase	GAPDH	GAPDH
22.2284	22.697	22.25	22.0847		5	-0.295324	0.447837	P07359	Platelet glycoprotein Ib alpha chain;Glycocalicin	GP1BA	GP1BA
27.0086	27.2483	27.2102	27.1361		4	0.0446978	0.121639	P02747	Complement C1q subcomponent subunit C	C1QC	C1QC
22.1009	21.6559	22.4718	22.7486		4	0.731791	0.96719	P43251	Biotinidase	BTD	BTD
23.6829	24.1046	24.652	24.9863		4	0.925379	1.12417	P59666;P59665	Neutrophil defensin 3;HP 3-56;Neutrophil defensin 2;Neutrophil defensin 1;HP 1-56;Neutrophil defensin 2	DEFA3;DEFA1	DEFA3
21.305	20.9199	21.235	19.8376		4	-0.576103	0.292422	P61626	Lysozyme C	LYZ	LYZ
24.015	24.3211	24.8367	25.3263		4	0.913439	1.06036	Q14520	Hyaluronan-binding protein 2;Hyaluronan-binding protein 2 50 kDa heavy chain;Hyaluronan-binding protein 2 50 kDa heavy chain alternate form;Hyaluronan-binding protein 2 27 kDa light chain;Hyaluronan-binding protein 2 27 kDa light chain alternate form	HABP2	HABP2
24.2531	24.3061	20.4976	24.2883		3	-1.88671	0.372176	P01621	Ig kappa chain V-III region NG9		KV303
25.481	24.8503	25.8529	25.9134		3	0.717463	0.818766	P01700;P01712;P01709	Ig lambda chain V-I region HA;Ig lambda chain V-II region WIN;Ig lambda chain V-II region MGC		LV102
23.7503	23.6095	20.4312	21.8356		3	-2.54654	1.16145	P01714	Ig lambda chain V-III region SH		LV301
25.9287	25.4101	23.1191	21.343		3	-3.43836	1.18456	P01743	Ig heavy chain V-I region HG3		IGHV1-46
24.2554	23.0233	25.4905	24.929		3	1.57042	0.835157	P01825;P06331;P01824	Ig heavy chain V-II region NEWM;Ig heavy chain V-II region ARH-77;Ig heavy chain V-II region WAH		IGHV4-59
21.5495	21.6953	20.4623	22.5476		3	-0.117437	0.0358353	P05154	Plasma serine protease inhibitor	SERPINA5	SERPINA5
22.4484	22.1843	21.7954	21.7704		3	-0.533411	1.24683	P48740	Mannan-binding lectin serine protease 1;Mannan-binding lectin serine protease 1 heavy chain;Mannan-binding lectin serine protease 1 light chain	MASP1	MASP1
27.526	27.8304	27.9088	27.7909		3	0.171648	0.394366	P80748	Ig lambda chain V-III region LOI		LV302
22.4036	22.6917	23.3147	23.8194		3	1.01939	1.13946	Q9UGM5	Fetuin-B	FETUB	FETUB
25.3177	25.8784	26.9985	25.7519		2	0.777181	0.427868	P01624;P04207;P01605	Ig kappa chain V-III region POM;Ig kappa chain V-III region CLL;Ig kappa chain V-I region Lay		KV306
26.5206	27.3585	26.6967	27.0791		2	-0.051651	0.0357682	P02745	Complement C1q subcomponent subunit A	C1QA	C1QA
24.7301	24.8975	21.436	24.7187		2	-1.73648	0.396337	P04433	Ig kappa chain V-III region VG		KV309
22.834	22.2438	22.6861	23.1407		2	0.374516	0.376177	P06310	Ig kappa chain V-II region RPMI 6410		KV206
22.2642	21.9449	22.7897	21.8058		2	0.193257	0.128111	Q13790	Apolipoprotein F	APOF	APOF
27.393	27.826	28.005	27.8137		2	0.299844	0.477778	Q4G0P3	Hydrocephalus-inducing protein homolog	HYDIN	HYDIN
26.2989	26.8355	26.405	26.2082		1	-0.260564	0.339006	P01715	Ig lambda chain V-IV region Bau		LV401
21.5201	23.3344	23.7477	23.4007		1	1.14691	0.468273	Q6P387	Uncharacterized protein C16orf46	C16orf46	C16orf46
26.0879	26.2887	25.7615	26.1375		1	-0.238796	0.421347	Q9BY43	Charged multivesicular body protein 4a	CHMP4A	CHMP4A

## Sheet: UPSs_NTM_UPSs_LTBI
2B_rep1	2B_rep2	3B_rep1	3B_rep2	t-test Significant	Peptides	t-test Difference, log2	p value, -log10	Majority protein IDs	Protein names	Gene names	GN
21.9591	22.4632	31.002	31.3283	+	41	8.954	2.94988	P02679	Fibrinogen gamma chain	FGG	FGG
20.9131	21.475	29.416	30.5157	+	61	8.77181	2.30818	P02675	Fibrinogen beta chain;Fibrinopeptide B;Fibrinogen beta chain	FGB	FGB
21.4377	23.9998	29.3043	29.5886	+	1	6.7277	1.45844	Q9NUV7;O15270	Serine palmitoyltransferase 3;Serine palmitoyltransferase 2	SPTLC3;SPTLC2	SPTLC3
21.5914	22.2203	28.3799	28.7069	+	8	6.63753	2.54689	P02776;P10720	Platelet factor 4;Platelet factor 4, short form;Platelet factor 4 variant;Platelet factor 4 variant(4-74);Platelet factor 4 variant(5-74);Platelet factor 4 variant(6-74)	PF4;PF4V1	PF4
26.5167	25.7357	32.0632	32.3032	+	78	6.05704	2.3451	P02671	Fibrinogen alpha chain;Fibrinopeptide A;Fibrinogen alpha chain	FGA	FGA
21.5663	21.0693	25.9528	26.6569	+	8	4.98703	2.13167	P01859	Ig gamma-2 chain C region	IGHG2	IGHG2
21.523	22.0512	25.642	26.5608	+	18	4.31427	1.8311	CON__P13645;P13645	Keratin, type I cytoskeletal 10	KRT10	KRT10
22.2693	22.6204	26.2184	26.8061	+	19	4.06736	2.15437	P60709	Actin, cytoplasmic 1;Actin, cytoplasmic 1, N-terminally processed	ACTB	ACTB
21.8728	22.8028	26.6232	26.1561	+	25	4.05183	1.79327	Q06033	Inter-alpha-trypsin inhibitor heavy chain H3	ITIH3	ITIH3
22.9243	23.3338	26.9893	27.3122	+	17	4.02172	2.37926	P00738	Haptoglobin;Haptoglobin alpha chain;Haptoglobin beta chain	HP	HP
22.8806	22.9764	27.4979	26.2906	+	10	3.96575	1.64718	O75636	Ficolin-3	FCN3	FCN3
21.4084	22.5896	25.7026	26.1412	+	19	3.92291	1.60496	P07225	Vitamin K-dependent protein S	PROS1	PROS1
22.1012	21.0509	25.0426	25.2922	+	4	3.59135	1.66048	P59666;P59665	Neutrophil defensin 3;HP 3-56;Neutrophil defensin 2;Neutrophil defensin 1;HP 1-56;Neutrophil defensin 2	DEFA3;DEFA1	DEFA3
22.0929	22.583	26.1782	25.3805	+	14	3.44143	1.74468	O75882	Attractin	ATRN	ATRN
22.3475	22.2532	25.0314	25.7666	+	18	3.09868	1.85375	P07358	Complement component C8 beta chain	C8B	C8B
22.3186	22.5357	25.4208	24.9622	+	16	2.76435	2.07999	P35858	Insulin-like growth factor-binding protein complex acid labile subunit	IGFALS	IGFALS
23.3458	22.6325	25.3009	25.7577	+	8	2.54013	1.57366	P05160	Coagulation factor XIII B chain	F13B	F13B
23.8431	23.0836	25.6434	26.0722	+	22	2.3945	1.50027	P07357	Complement component C8 alpha chain	C8A	C8A
22.8156	22.7563	24.6034	25.4545	+	30	2.243	1.4644	P20742	Pregnancy zone protein	PZP	PZP
28.0642	27.0714	29.7262	29.8909	+	9	2.24071	1.32873	P35542	Serum amyloid A-4 protein	SAA4	SAA4
25.371	25.9008	27.8482	27.8267	+	40	2.20153	1.84799	P13671	Complement component C6	C6	C6
24.5914	24.5959	26.6288	26.439	+	29	1.94026	2.6225	P09871	Complement C1s subcomponent;Complement C1s subcomponent heavy chain;Complement C1s subcomponent light chain	C1S	C1S
22.0823	22.4817	24.3116	23.8115	+	7	1.77953	1.5107	P06276	Cholinesterase	BCHE	BCHE
27.1998	26.7593	28.611	28.8558	+	27	1.75391	1.69849	P02649	Apolipoprotein E	APOE	APOE
22.1256	21.834	23.4486	23.728	+	13	1.60847	1.81275	Q03591	Complement factor H-related protein 1	CFHR1	CFHR1
30.7964	30.5608	32.2158	31.7177	+	109	1.28815	1.36824	P0C0L5	Complement C4-B;Complement C4 beta chain;Complement C4-B alpha chain;C4a anaphylatoxin;C4b-B;C4d-B;Complement C4 gamma chain	C4B	C4B
26.7829	26.3895	27.5269	27.8389	+	30	1.09671	1.31321	P03952	Plasma kallikrein;Plasma kallikrein heavy chain;Plasma kallikrein light chain	KLKB1	KLKB1
31.2449	31.4833	32.2332	32.6305	+	13	1.06779	1.35668	P02652	Apolipoprotein A-II;Proapolipoprotein A-II;Truncated apolipoprotein A-II	APOA2	APOA2
29.2636	29.3154	30.0984	30.0932	+	25	0.806269	2.98172	P05155	Plasma protease C1 inhibitor	SERPING1	SERPING1
29.5414	29.6754	28.7934	29.0006	+	58	-0.711456	1.54098	P02751	Fibronectin;Anastellin;Ugl-Y1;Ugl-Y2;Ugl-Y3	FN1	FN1
26.8225	27.0822	25.8716	26.0862	+	19	-0.973463	1.54277	P01019	Angiotensinogen;Angiotensin-1;Angiotensin-2;Angiotensin-3;Angiotensin-4;Angiotensin 1-9;Angiotensin 1-7;Angiotensin 1-5;Angiotensin 1-4	AGT	AGT
31.5405	31.6936	29.4749	28.7071	+	18	-2.52603	1.63483	P0CG05	Q8IU60	m7GpppN-mRNA hydrolase	DCP2
25.0884	26.0596	23.3342	22.6649	+	3	-2.57448	1.31267	P01825;P06331;P01824	Ig heavy chain V-II region NEWM;Ig heavy chain V-II region ARH-77;Ig heavy chain V-II region WAH		IGHV4-59
30.9731	30.377	27.8905	27.4689	+	15	-2.99534	1.83776	P01834	Ig kappa chain C region	IGKC	IGKC
31.4629	31.44	32.116	32.5714		73	0.892215	1.22525	CON__P02768-1;P02768	Serum albumin	ALB	ALB
29.1943	28.988	29.2376	29.8926		44	0.473913	0.520672	P06396;CON__Q3SX14	Gelsolin	GSN	GSN
23.7316	25.7656	25.4539	25.1942		23	0.575414	0.199875	P04264;CON__P04264	Keratin, type II cytoskeletal 1	KRT1	KRT1
22.3675	22.849	23.6567	23.5099		14	0.975025	1.21727	CON__P35908;P35908	Keratin, type II cytoskeletal 2 epidermal	KRT2	KRT2
30.1486	29.7914	29.796	29.9523		190	-0.0958023	0.172792	P04114	Apolipoprotein B-100;Apolipoprotein B-48	APOB	APOB
33.2122	32.6891	33.4561	33.449		176	0.501928	0.709974	P01024	Complement C3;Complement C3 beta chain;C3-beta-c;Complement C3 alpha chain;C3a anaphylatoxin;Acylation stimulating protein;Complement C3b alpha chain;Complement C3c alpha chain fragment 1;Complement C3dg fragment;Complement C3g fragment;Complement C3d fragment;Complement C3f fragment;Complement C3c alpha chain fragment 2	C3	C3
26.4183	23.5557	24.5237	24.877		108	-0.286603	0.0650755	P0C0L4	Complement C4-A;Complement C4 beta chain;Complement C4-A alpha chain;C4a anaphylatoxin;C4b-A;C4d-A;Complement C4 gamma chain	C4A	C4A
34.027	33.725	34.17	33.7273		107	0.0726299	0.0905695	P01023	Alpha-2-macroglobulin	A2M	A2M
29.5802	28.969	29.7645	29.2764		88	0.245825	0.226299	P08603	Complement factor H	CFH	CFH
30.2815	29.7246	29.5885	29.785		76	-0.316303	0.402051	P00450	Ceruloplasmin	CP	CP
27.7953	26.4476	29.5887	29.2479		68	2.2969	1.09342	P01031	Complement C5;Complement C5 beta chain;Complement C5 alpha chain;C5a anaphylatoxin;Complement C5 alpha chain	C5	C5
29.4415	29.8288	29.7929	30.259		63	0.390764	0.486521	P00747	Plasminogen;Plasmin heavy chain A;Activation peptide;Angiostatin;Plasmin heavy chain A, short form;Plasmin light chain B	PLG	PLG
31.1231	30.5288	31.8431	32.1424		59	1.16686	1.13934	P00751	Complement factor B;Complement factor B Ba fragment;Complement factor B Bb fragment	CFB	CFB
33.4366	33.0555	33.0651	32.8749		59	-0.276093	0.489077	P02647	Apolipoprotein A-I;Proapolipoprotein A-I;Truncated apolipoprotein A-I	APOA1	APOA1
30.8791	30.419	31.587	32.135		54	1.21199	1.11248	P02774	Vitamin D-binding protein	GC	GC
28.479	29.0826	30.2276	29.9653		54	1.31564	1.24228	P06727	Apolipoprotein A-IV	APOA4	APOA4
29.7975	30.4946	30.8165	31.223		54	0.873734	0.788524	Q14624	Inter-alpha-trypsin inhibitor heavy chain H4;70 kDa inter-alpha-trypsin inhibitor heavy chain H4;35 kDa inter-alpha-trypsin inhibitor heavy chain H4	ITIH4	ITIH4
29.9256	30.7692	31.4994	31.6956		46	1.25008	0.991513	P01009	Alpha-1-antitrypsin;Short peptide from AAT	SERPINA1	SERPINA1
31.1466	30.208	31.8497	31.9227		43	1.20888	0.906483	P19823	Inter-alpha-trypsin inhibitor heavy chain H2	ITIH2	ITIH2
27.26	26.509	28.1313	28.3427		38	1.35252	1.13046	P00734	Prothrombin;Activation peptide fragment 1;Activation peptide fragment 2;Thrombin light chain;Thrombin heavy chain	F2	F2
30.9349	29.4567	31.7665	32.0893		37	1.73212	0.826219	P01042	Kininogen-1;Kininogen-1 heavy chain;T-kinin;Bradykinin;Lysyl-bradykinin;Kininogen-1 light chain;Low molecular weight growth-promoting factor	KNG1	KNG1
32.6736	32.131	31.4531	30.911		37	-1.22022	1.06448	P01871	Ig mu chain C region	IGHM	IGHM
26.2644	24.9238	26.2607	25.7281		36	0.400266	0.197434	P10643	Complement component C7	C7	C7
27.2033	23.2724	27.9167	27.4525		34	2.44676	0.466174	P01008	Antithrombin-III	SERPINC1	SERPINC1
30.0711	29.258	28.998	27.3424		33	-1.49435	0.608001	P04217	Alpha-1B-glycoprotein	A1BG	A1BG
28.3446	27.446	29.8206	30.2836		33	2.15684	1.29444	P19827	Inter-alpha-trypsin inhibitor heavy chain H1	ITIH1	ITIH1
25.1482	21.9429	26.6861	26.6193		31	3.10716	0.716342	P00736	Complement C1r subcomponent;Complement C1r subcomponent heavy chain;Complement C1r subcomponent light chain	C1R	C1R
28.7831	28.2673	29.9333	29.1598		31	1.02137	0.798296	P04003	C4b-binding protein alpha chain	C4BPA	C4BPA
28.0163	26.91	27.8073	28.5627		31	0.721848	0.404642	P10909	Clusterin;Clusterin beta chain;Clusterin alpha chain	CLU	CLU
26.7537	26.2615	26.9747	24.8184		31	-0.61105	0.196493	P43652	Afamin	AFM	AFM
30.0314	30.1682	30.3917	28.6445		29	-0.581698	0.240268	P01011	Alpha-1-antichymotrypsin;Alpha-1-antichymotrypsin His-Pro-less	SERPINA3	SERPINA3
33.8196	33.7541	33.7443	33.5068		29	-0.161343	0.493982	P01876	Ig alpha-1 chain C region	IGHA1	IGHA1
27.2876	26.4311	26.3439	27.4857		28	0.0554523	0.0245042	P02748	Complement component C9;Complement component C9a;Complement component C9b	C9	C9
28.4137	27.9052	28.4021	28.9701		27	0.526607	0.521144	P02749	Beta-2-glycoprotein 1	APOH	APOH
25.4231	24.494	24.9918	25.6432		27	0.358917	0.22792	P06681	Complement C2;Complement C2b fragment;Complement C2a fragment	C2	C2
24.1853	23.375	26.3375	22.1191		26	0.448175	0.0685283	P02787	Serotransferrin	TF	TF
26.0193	27.167	27.4689	26.3582		26	0.320348	0.138402	P25311	Zinc-alpha-2-glycoprotein	AZGP1	AZGP1
25.9399	28.3567	25.8029	24.1723		25	-2.16074	0.558334	P01877	Ig alpha-2 chain C region	IGHA2	IGHA2
25.6077	26.5491	27.8059	28.1912		25	1.92013	1.19692	P04196	Histidine-rich glycoprotein	HRG	HRG
26.3264	26.4134	26.4674	23.2348		25	-1.5188	0.349966	P05156	Complement factor I;Complement factor I heavy chain;Complement factor I light chain	CFI	CFI
26.6899	26.8017	25.6628	27.9331		23	0.0521288	0.0143111	O43866	CD5 antigen-like	CD5L	CD5L
28.3106	26.911	28.3067	26.9138		23	-0.000582695	0.00018128	P02760	Protein AMBP;Alpha-1-microglobulin;Inter-alpha-trypsin inhibitor light chain;Trypstatin	AMBP	AMBP
27.559	26.2136	28.4211	28.3286		23	1.4885	0.801415	P05546	Heparin cofactor 2	SERPIND1	SERPIND1
23.9844	25.3423	25.3492	26.0532		23	1.03786	0.511992	Q96PD5	N-acetylmuramoyl-L-alanine amidase	PGLYRP2	PGLYRP2
27.868	27.2381	28.2788	28.1165		22	0.644606	0.73048	P08697	Alpha-2-antiplasmin	SERPINF2	SERPINF2
27.6863	25.5115	27.9902	27.7077		21	1.25003	0.428963	P02750	Leucine-rich alpha-2-glycoprotein	LRG1	LRG1
26.473	25.5864	26.9798	26.8736		20	0.897008	0.739313	P36955	Pigment epithelium-derived factor	SERPINF1	SERPINF1
26.484	25.4066	26.7035	22.9278		19	-1.12967	0.205434	P27169	Serum paraoxonase/arylesterase 1	PON1	PON1
26.1399	23.2906	26.245	21.535		18	-0.825218	0.100943	P02765	Alpha-2-HS-glycoprotein;Alpha-2-HS-glycoprotein chain A;Alpha-2-HS-glycoprotein chain B	AHSG	AHSG
28.7365	27.8494	29.7117	30.0108		18	1.5683	1.104	P04004	Vitronectin;Vitronectin V65 subunit;Vitronectin V10 subunit;Somatomedin-B	VTN	VTN
26.4977	24.6494	27.2973	24.6564		17	0.403318	0.0831474	P51884	Lumican	LUM	LUM
26.941	22.0921	26.8838	26.4597		16	2.15521	0.328571	P01880	Ig delta chain C region	IGHD	IGHD
29.8995	27.7948	30.236	30.308		15	1.42489	0.510525	B9A064;P0CG04	Immunoglobulin lambda-like polypeptide 5;Ig lambda-1 chain C regions	IGLL5;IGLC1	IGLL5
26.2237	22.1158	24.7918	22.5368		15	-0.505497	0.0709939	P00748	Coagulation factor XII;Coagulation factor XIIa heavy chain;Beta-factor XIIa part 1;Coagulation factor XIIa light chain	F12	F12
26.0878	23.7732	25.1214	25.7067		15	0.483501	0.139862	P00915	Carbonic anhydrase 1	CA1	CA1
21.5157	24.7047	28.9971	27.5099		14	5.1433	1.00086	P01857	Ig gamma-1 chain C region	IGHG1	IGHG1
22.1576	23.6456	26.1931	24.7906		14	2.59025	0.896818	P08519	Apolipoprotein(a)	LPA	LPA
22.835	22.5974	24.0493	25.5949		13	2.10594	0.940746	Q08380	Galectin-3-binding protein	LGALS3BP	LGALS3BP
21.7368	23.2911	25.1671	23.5588		12	1.84903	0.619675	P01860	Ig gamma-3 chain C region	IGHG3	IGHG3
27.1224	25.1666	28.2704	28.0987		12	2.04009	0.761286	P05090	Apolipoprotein D	APOD	APOD
23.6391	23.7007	25.1468	23.357		12	0.582033	0.234794	P15169	Carboxypeptidase N catalytic chain	CPN1	CPN1
24.7061	25.6321	26.8	27.305		12	1.88338	1.15339	P22792	Carboxypeptidase N subunit 2	CPN2	CPN2
25.8744	22.3092	26.007	25.9544		12	1.88894	0.397497	P29622	Kallistatin	SERPINA4	SERPINA4
26.9016	24.1376	22.9147	22.0093		11	-3.05757	0.768925	P02753	Retinol-binding protein 4;Plasma retinol-binding protein(1-182);Plasma retinol-binding protein(1-181);Plasma retinol-binding protein(1-179);Plasma retinol-binding protein(1-176)	RBP4	RBP4
25.7773	26.76	23.493	24.156		10	-2.44416	1.26695	P01591	Immunoglobulin J chain	IGJ	JCHAIN
27.0177	27.1204	27.3589	27.106		10	0.16343	0.451171	P02743	Serum amyloid P-component;Serum amyloid P-component(1-203)	APCS	APCS
25.1491	24.0303	26.2186	26.4637		10	1.75146	1.0346	P07360	Complement component C8 gamma chain	C8G	C8G
23.0865	25.4968	24.2089	24.2738		9	-0.0503597	0.0130154	P00742	Coagulation factor X;Factor X light chain;Factor X heavy chain;Activated factor Xa heavy chain	F10	F10
26.2238	26.1727	26.3324	26.477		9	0.206436	0.940503	P02655	Apolipoprotein C-II;Proapolipoprotein C-II	APOC2	APOC2
25.9084	21.9706	27.1082	26.9919		9	3.11057	0.593356	P02775	Platelet basic protein;Connective tissue-activating peptide III;TC-2;Connective tissue-activating peptide III(1-81);Beta-thromboglobulin;Neutrophil-activating peptide 2(74);Neutrophil-activating peptide 2(73);Neutrophil-activating peptide 2;TC-1;Neutrophil-activating peptide 2(1-66);Neutrophil-activating peptide 2(1-63)	PPBP	PPBP
27.3854	26.241	25.9073	26.6084		9	-0.555407	0.305494	P08185	Corticosteroid-binding globulin	SERPINA6	SERPINA6
27.4139	25.3606	25.8083	25.7286		8	-0.618799	0.215966	P01623;P04206;P01622	Ig kappa chain V-III region WOL;Ig kappa chain V-III region GOL;Ig kappa chain V-III region Ti		KV305
22.0358	22.2324	25.2594	22.5301		8	1.76066	0.485484	P01861	Ig gamma-4 chain C region	IGHG4	IGHG4
23.147	25.5137	23.8396	25.7463		7	0.462637	0.102623	O95445	Apolipoprotein M	APOM	APOM
25.7486	23.9943	27.0204	22.8338		7	0.0556936	0.00760066	P02746	Complement C1q subcomponent subunit B	C1QB	C1QB
24.7948	22.7829	24.693	23.4611		7	0.288162	0.0810396	P02766	Transthyretin	TTR	TTR
22.0859	22.8397	23.8579	24.7748		7	1.85362	1.05045	P36980	Complement factor H-related protein 2	CFHR2	CFHR2
24.3317	24.1047	24.43	25.2514		6	0.622479	0.550515	P03951	Coagulation factor XI;Coagulation factor XIa heavy chain;Coagulation factor XIa light chain	F11	F11
21.2932	23.2976	24.215	25.0857		6	2.35495	0.785346	Q96IY4	Carboxypeptidase B2	CPB2	CPB2
23.854	25.2016	24.714	25.9016		5	0.78005	0.321779	P01780;P01763;P01762	Ig heavy chain V-III region JON;Ig heavy chain V-III region WEA;Ig heavy chain V-III region TRO		IGHV3-7
25.723	22.3575	26.5307	26.9929		4	2.72159	0.60161	P02747	Complement C1q subcomponent subunit C	C1QC	C1QC
25.1934	22.4757	25.0693	25.5683		4	1.48421	0.403293	Q14520	Hyaluronan-binding protein 2;Hyaluronan-binding protein 2 50 kDa heavy chain;Hyaluronan-binding protein 2 50 kDa heavy chain alternate form;Hyaluronan-binding protein 2 27 kDa light chain;Hyaluronan-binding protein 2 27 kDa light chain alternate form	HABP2	HABP2
25.6933	20.8616	25.0047	22.881		3	0.665415	0.0838254	P01617;P01614;P06309	Ig kappa chain V-II region TEW;Ig kappa chain V-II region Cum;Ig kappa chain V-II region GM607		KV204
26.0058	26.0903	25.7935	23.443		3	-1.42976	0.458307	P01700;P01712;P01709	Ig lambda chain V-I region HA;Ig lambda chain V-II region WIN;Ig lambda chain V-II region MGC		LV102
24.3169	22.6022	26.3356	26.038		3	2.72726	1.05305	P01714	Ig lambda chain V-III region SH		LV301
25.8947	23.1849	25.3177	26.83		3	1.53402	0.369528	P01743	Ig heavy chain V-I region HG3		IGHV1-46
22.7316	23.3857	23.5881	22.6961		3	0.0834322	0.0486983	P06312	Ig kappa chain V-IV region	IGKV4-1	IGKV4-1
26.9991	23.4355	21.7916	29		3	0.178535	0.0138483	P80748	Ig lambda chain V-III region LOI		LV302
27.7616	25.7588	27.5162	27.6812		2	0.838457	0.308194	P01624;P04207;P01605	Ig kappa chain V-III region POM;Ig kappa chain V-III region CLL;Ig kappa chain V-I region Lay		KV306
22.8354	24.0161	22.0454	22.9622		2	-0.921998	0.46512	P01703	Ig lambda chain V-I region NEWM		LV105
23.269	22.8535	22.4811	23.1053		2	-0.268018	0.260544	Q13790	Apolipoprotein F	APOF	APOF
27.4852	26.3183	27.3501	27.4092		2	0.477865	0.301612	Q4G0P3	Hydrocephalus-inducing protein homolog	HYDIN	HYDIN
21.7961	22.2681	24.2581	25.5202		1	2.85701	1.28936	A6NMB1	Sialic acid-binding Ig-like lectin 16	SIGLEC16	SIGLEC16
23.0303	24.1617	21.7989	23.3755		1	-1.00881	0.389701	P01602	Ig kappa chain V-I region HK102	IGKV1-5	IGKV1-5
28.0471	26.1404	29.0204	26.6151		1	0.724037	0.165235	Q5T5C0	Syntaxin-binding protein 5	STXBP5	STXBP5
20.4837	22.2792	24.2125	24.1483		1	2.79901	1.04864	Q66K66	Transmembrane protein 198	TMEM198	TMEM198
25.2014	23.9699	22.6125	22.3239		1	-2.1175	1.10347	Q6P387	Uncharacterized protein C16orf46	C16orf46	C16orf46
27.0085	23.4108	28.3271	28.8242		1	3.36604	0.688304	Q9BY43	Charged multivesicular body protein 4a	CHMP4A	CHMP4A

## Sheet: UPSs_TB_UPSs_LTBI
2B_rep1	2B_rep2	4B_rep1	4B_rep2	Student's T-test Significant UPSs_TB_UPSs_LTBI	Student's T-test significant	Peptides	Student's T-test Difference UPSs_TB_UPSs_LTBI	-Log Student's T-test p-value UPSs_TB_UPSs_LTBI	Student's T-test q-value UPSs_TB_UPSs_LTBI	Student's T-test Test statistic UPSs_TB_UPSs_LTBI	Majority protein IDs	Protein names	Gene names	GN
22.356	21.9503	31.1763	31.3231	+	UPSs_TB_UPSs_LTBI	41	9.09656	3.25044	0	42.1732	P02679	Fibrinogen gamma chain	FGG	FGG
21.8847	23.3978	30.4576	30.72	+	UPSs_TB_UPSs_LTBI	61	7.94756	2.03597	0.0157241	10.3507	P02675	Fibrinogen beta chain;Fibrinopeptide B;Fibrinogen beta chain	FGB	FGB
21.3508	22.9272	28.3884	28.6831	+	UPSs_TB_UPSs_LTBI	1	6.39672	1.81377	0.0130286	7.97701	A6NMB1	Sialic acid-binding Ig-like lectin 16	SIGLEC16	SIGLEC16
22.3619	22.251	27.7008	27.9853	+	UPSs_TB_UPSs_LTBI	19	5.53658	3.11959	0	36.2698	P60709	Actin, cytoplasmic 1;Actin, cytoplasmic 1, N-terminally processed	ACTB	ACTB
22.1695	21.7458	27.4855	27.4492	+	UPSs_TB_UPSs_LTBI	1	5.50971	2.82788	0	25.9093	Q9NUV7;O15270	Serine palmitoyltransferase 3;Serine palmitoyltransferase 2	SPTLC3;SPTLC2	SPTLC3
26.5166	25.7357	31.536	31.5813	+	UPSs_TB_UPSs_LTBI	78	5.43248	2.28871	0	13.8891	P02671	Fibrinogen alpha chain;Fibrinopeptide A;Fibrinogen alpha chain	FGA	FGA
23.0117	22.97	28.5461	28.1314	+	UPSs_TB_UPSs_LTBI	11	5.34787	2.81968	0	25.6652	P02763	Alpha-1-acid glycoprotein 1	ORM1	ORM1
21.329	21.4946	26.7443	26.773	+	UPSs_TB_UPSs_LTBI	19	5.34688	3.60696	0	63.5912	P07225	Vitamin K-dependent protein S	PROS1	PROS1
22.85	23.0696	28.5594	27.4862	+	UPSs_TB_UPSs_LTBI	6	5.063	1.93928	0.0138182	9.24414	P02741	C-reactive protein;C-reactive protein(1-205)	CRP	CRP
21.8728	21.974	26.8093	27.121	+	UPSs_TB_UPSs_LTBI	25	5.04172	2.97692	0	30.7693	Q06033	Inter-alpha-trypsin inhibitor heavy chain H3	ITIH3	ITIH3
21.6138	21.8885	26.3036	26.2451	+	UPSs_TB_UPSs_LTBI	8	4.52318	3.01664	0	32.2112	P19652	Alpha-1-acid glycoprotein 2	ORM2	ORM2
21.7613	22.1121	26.405	26.2082	+	UPSs_TB_UPSs_LTBI	1	4.36987	2.67543	0	21.7283	P01715	Ig lambda chain V-IV region Bau		LV401
21.5157	21.6935	25.847	25.9766	+	UPSs_TB_UPSs_LTBI	14	4.30717	3.18578	0	39.145	P01857	Ig gamma-1 chain C region	IGHG1	IGHG1
22.3743	23.0615	26.6967	27.0791	+	UPSs_TB_UPSs_LTBI	2	4.17002	2.05676	0.0162857	10.605	P02745	Complement C1q subcomponent subunit A	C1QA	C1QA
22.1636	23.9305	26.754	27.042	+	UPSs_TB_UPSs_LTBI	8	3.85098	1.30096	0.0095	4.3023	P02776;P10720	Platelet factor 4;Platelet factor 4, short form;Platelet factor 4 variant;Platelet factor 4 variant(4-74);Platelet factor 4 variant(5-74);Platelet factor 4 variant(6-74)	PF4;PF4V1	PF4
21.966	22.5963	25.5197	25.7874	+	UPSs_TB_UPSs_LTBI	4	3.37241	1.99347	0.0152	9.84935	P20851	C4b-binding protein beta chain	C4BPB	C4BPB
23.8431	23.0836	26.5915	26.2626	+	UPSs_TB_UPSs_LTBI	22	2.96369	1.72253	0.011122	7.16186	P07357	Complement component C8 alpha chain	C8A	C8A
23.1123	22.9764	26.0229	25.8309	+	UPSs_TB_UPSs_LTBI	10	2.88253	2.77956	0	24.504	O75636	Ficolin-3	FCN3	FCN3
23.4216	23.4742	26.1999	26.322	+	UPSs_TB_UPSs_LTBI	30	2.81304	3.25367	0	42.3304	P20742	Pregnancy zone protein	PZP	PZP
24.5914	24.5959	27.4243	27.2881	+	UPSs_TB_UPSs_LTBI	29	2.76252	3.216	0	40.5322	P09871	Complement C1s subcomponent;Complement C1s subcomponent heavy chain;Complement C1s subcomponent light chain	C1S	C1S
22.3577	22.6908	25.4211	25.0416	+	UPSs_TB_UPSs_LTBI	17	2.70711	2.06625	0.0175385	10.723	P00738	Haptoglobin;Haptoglobin alpha chain;Haptoglobin beta chain	HP	HP
23.0208	23.3479	25.6268	25.9587	+	UPSs_TB_UPSs_LTBI	18	2.60842	2.10325	0	11.1956	CON__P13645;P13645	Keratin, type I cytoskeletal 10	KRT10	KRT10
29.9256	30.7692	32.8763	33.0093	+	UPSs_TB_UPSs_LTBI	46	2.5954	1.58478	0.0108571	6.07837	P01009	Alpha-1-antitrypsin;Short peptide from AAT	SERPINA1	SERPINA1
21.4264	21.5721	24.091	23.991	+	UPSs_TB_UPSs_LTBI	13	2.54174	2.9184	0	28.761	Q03591	Complement factor H-related protein 1	CFHR1	CFHR1
22.7026	22.1901	24.9792	24.8939	+	UPSs_TB_UPSs_LTBI	2	2.49023	1.97029	0.01425	9.58593	P04211	Ig lambda chain V region 4A		LV001
25.1491	24.0303	26.9813	27.0526	+	UPSs_TB_UPSs_LTBI	10	2.42725	1.30615	0.00970213	4.33012	P07360	Complement component C8 gamma chain	C8G	C8G
22.4365	22.5568	24.652	24.9863	+	UPSs_TB_UPSs_LTBI	4	2.3225	2.23669	0	13.0752	P59666;P59665	Neutrophil defensin 3;HP 3-56;Neutrophil defensin 2;Neutrophil defensin 1;HP 1-56;Neutrophil defensin 2	DEFA3;DEFA1	DEFA3
22.1171	22.6433	24.615	24.6177	+	UPSs_TB_UPSs_LTBI	13	2.23619	1.8676	0.0134118	8.49854	Q08380	Galectin-3-binding protein	LGALS3BP	LGALS3BP
22.8425	23.0026	24.9552	25.343	+	UPSs_TB_UPSs_LTBI	16	2.22652	2.0575	0.0168889	10.6141	P35858	Insulin-like growth factor-binding protein complex acid labile subunit	IGFALS	IGFALS
28.7831	28.2673	30.528	30.6021	+	UPSs_TB_UPSs_LTBI	31	2.03988	1.79792	0.0126667	7.82937	P04003	C4b-binding protein alpha chain	C4BPA	C4BPA
22.0823	22.631	24.5043	24.1286	+	UPSs_TB_UPSs_LTBI	7	1.95982	1.55909	0.0106047	5.89395	P06276	Cholinesterase	BCHE	BCHE
27.26	26.509	28.6565	28.6292	+	UPSs_TB_UPSs_LTBI	38	1.75833	1.36904	0.00991304	4.6799	P00734	Prothrombin;Activation peptide fragment 1;Activation peptide fragment 2;Thrombin light chain;Thrombin heavy chain	F2	F2
22.5781	21.8417	23.973	23.9493	+	UPSs_TB_UPSs_LTBI	10	1.75124	1.38173	0.0101333	4.75341	P02790	Hemopexin	HPX	HPX
25.371	25.9008	26.9556	27.2135	+	UPSs_TB_UPSs_LTBI	40	1.44867	1.40946	0.0103636	4.9175	P13671	Complement component C6	C6	C6
27.0177	27.1204	28.3834	28.5251	+	UPSs_TB_UPSs_LTBI	10	1.38524	2.40155	0	15.83	P02743	Serum amyloid P-component;Serum amyloid P-component(1-203)	APCS	APCS
30.0314	30.1682	31.432	31.4963	+	UPSs_TB_UPSs_LTBI	29	1.36436	2.51529	0	18.0572	P01011	Alpha-1-antichymotrypsin;Alpha-1-antichymotrypsin His-Pro-less	SERPINA3	SERPINA3
26.3264	26.4134	27.7273	27.6762	+	UPSs_TB_UPSs_LTBI	25	1.33186	2.84395	0	26.3942	P05156	Complement factor I;Complement factor I heavy chain;Complement factor I light chain	CFI	CFI
30.7964	30.5608	31.5789	31.6274	+	UPSs_TB_UPSs_LTBI	109	0.924551	1.78259	0.0123243	7.68902	P0C0L5	Complement C4-B;Complement C4 beta chain;Complement C4-B alpha chain;C4a anaphylatoxin;C4b-B;C4d-B;Complement C4 gamma chain	C4B	C4B
31.2449	31.4833	32.2788	32.2527	+	UPSs_TB_UPSs_LTBI	13	0.90166	1.76383	0.0116923	7.52047	P02652	Apolipoprotein A-II;Proapolipoprotein A-II;Truncated apolipoprotein A-II	APOA2	APOA2
29.2636	29.3154	30.1079	30.042	+	UPSs_TB_UPSs_LTBI	25	0.78545	2.5477	0	18.7468	P05155	Plasma protease C1 inhibitor	SERPING1	SERPING1
23.7254	23.6821	24.5415	24.4144	+	UPSs_TB_UPSs_LTBI	8	0.774174	2.12818	0	11.5254	P05160	Coagulation factor XIII B chain	F13B	F13B
26.6899	26.8017	27.4544	27.4487	+	UPSs_TB_UPSs_LTBI	23	0.70575	2.20565	0	12.6122	O43866	CD5 antigen-like	CD5L	CD5L
26.2238	26.1727	25.6096	25.7433	+	UPSs_TB_UPSs_LTBI	9	-0.521819	1.73803	0.0114	-7.29454	P02655	Apolipoprotein C-II;Proapolipoprotein C-II	APOC2	APOC2
22.5386	22.7655	21.7954	21.7704	+	UPSs_TB_UPSs_LTBI	3	-0.869166	1.77449	0.012	-7.61585	P48740	Mannan-binding lectin serine protease 1;Mannan-binding lectin serine protease 1 heavy chain;Mannan-binding lectin serine protease 1 light chain	MASP1	MASP1
29.1943	28.988	27.1421	27.4488	+	UPSs_TB_UPSs_LTBI	44	-1.79574	1.98194	0.0147097	-9.71742	P06396;CON__Q3SX14	Gelsolin	GSN	GSN
31.5405	31.6936	29.8626	29.6675	+	UPSs_TB_UPSs_LTBI	18	-1.852	2.35121	0	-14.9331	P0CG05	Ig lambda-2 chain C regions	IGLC2	IGLC2
29.5414	29.6754	27.4654	27.3626	+	UPSs_TB_UPSs_LTBI	58	-2.19441	2.83031	0	-25.9821	Q8IU60	m7GpppN-mRNA hydrolase	DCP2	FN1
31.4629	31.44	25.1253	25.7138	+	UPSs_TB_UPSs_LTBI	73	-6.03193	2.62447	0	-20.4862	CON__P02768-1;P02768	Serum albumin	ALB	ALB
29.5802	28.969	30.5577	30.7796	+	UPSs_TB_UPSs_LTBI	88	1.39405	1.29817	0.00930612	4.28735	P08603	Complement factor H	CFH	CFH
33.2122	32.6891	34.0185	34.079	+	UPSs_TB_UPSs_LTBI	176	1.09815	1.27607	0.03088	4.17092	P01024	Complement C3;Complement C3 beta chain;C3-beta-c;Complement C3 alpha chain;C3a anaphylatoxin;Acylation stimulating protein;Complement C3b alpha chain;Complement C3c alpha chain fragment 1;Complement C3dg fragment;Complement C3g fragment;Complement C3d fragment;Complement C3f fragment;Complement C3c alpha chain fragment 2	C3	C3
22.9024	23.5006	22.0218	21.8821	+	UPSs_TB_UPSs_LTBI	6	-1.24955	1.25618	0.0302745	-4.0684	P13796	Plastin-2	LCP1	LCP1
21.7556	22.5521	24.104	24.9781	+	UPSs_TB_UPSs_LTBI	11	2.38721	1.25001	0.0296923	4.03702	P0DJI8	Serum amyloid A-1 protein;Amyloid protein A;Serum amyloid protein A(2-104);Serum amyloid protein A(3-104);Serum amyloid protein A(2-103);Serum amyloid protein A(2-102);Serum amyloid protein A(4-101)	SAA1	SAA1
23.2432	22.9848	24.1017	23.7774	+	UPSs_TB_UPSs_LTBI	3	0.825544	1.23907	0.0291321	3.9819	P27918	Properdin	CFP	CFP
30.1486	29.7913	30.6529	30.7443	+	UPSs_TB_UPSs_LTBI	190	0.728661	1.23316	0.037037	3.95242	P04114	Apolipoprotein B-100;Apolipoprotein B-48	APOB	APOB
28.7365	27.8494	29.9749	30.0822	+	UPSs_TB_UPSs_LTBI	18	1.73557	1.21945	0.0363636	3.88463	P04004	Vitronectin;Vitronectin V65 subunit;Vitronectin V10 subunit;Somatomedin-B	VTN	VTN
27.7953	26.4476	29.8153	29.6835	+	UPSs_TB_UPSs_LTBI	68	2.62795	1.21881	0.0357143	3.8815	P01031	Complement C5;Complement C5 beta chain;Complement C5 alpha chain;C5a anaphylatoxin;Complement C5 alpha chain	C5	C5
22.3177	23.3387	24.7285	25.1411	+	UPSs_TB_UPSs_LTBI	6	2.10664	1.2074	0.0350877	3.82589	P67936;P06753	Tropomyosin alpha-4 chain;Tropomyosin alpha-3 chain	TPM4;TPM3	TPM4
25.6077	26.5491	27.6934	28.0609	+	UPSs_TB_UPSs_LTBI	25	1.79875	1.15088	0.0517241	3.55981	P04196	Histidine-rich glycoprotein	HRG	HRG
22.6368	23.4644	21.5382	21.6086	+	UPSs_TB_UPSs_LTBI	6	-1.47723	1.15032	0.0508475	-3.55728	P22352	Glutathione peroxidase 3	GPX3	GPX3
22.4655	21.8031	23.2708	23.309	+	UPSs_TB_UPSs_LTBI	6	1.15561	1.13402	0.05	3.48339	P02656	Apolipoprotein C-III	APOC3	APOC3
22.014	22.9483	24.038	24.5584	+	UPSs_TB_UPSs_LTBI	5	1.81705	1.11488	0.0491803	3.39825	P04406	Glyceraldehyde-3-phosphate dehydrogenase	GAPDH	GAPDH
22.516	24.2846	26.2273	26.7336	+	UPSs_TB_UPSs_LTBI	6	3.08021	1.10358	0.0483871	3.34872	P06702	Protein S100-A9	S100A9	S100A9
31.1231	30.5288	31.7757	31.8788	+	UPSs_TB_UPSs_LTBI	59	1.00131	1.09702	0.047619	3.32025	P00751	Complement factor B;Complement factor B Ba fragment;Complement factor B Bb fragment	CFB	CFB
23.0576	22.4902	23.8675	24.525	+	UPSs_TB_UPSs_LTBI	7	1.42233	1.08665	0.046875	3.2756	P36980	Complement factor H-related protein 2	CFHR2	CFHR2
22.0968	21.3035	23.7363	23.0343	+	UPSs_TB_UPSs_LTBI	8	1.68523	1.06448	0.0461538	3.1817	P05543	Thyroxine-binding globulin	SERPINA7	SERPINA7
26.0058	26.0903	25.8529	25.9134	+	UPSs_TB_UPSs_LTBI	3	-0.164865	1.06219	0.0454545	-3.1721	P01700;P01712;P01709	Ig lambda chain V-I region HA;Ig lambda chain V-II region WIN;Ig lambda chain V-II region MGC		LV102
22.3475	23.4461	25.1998	24.5613	+	UPSs_TB_UPSs_LTBI	18	1.98381	1.05024	0.0447761	3.12244	P07358	Complement component C8 beta chain	C8B	C8B
25.1482	22.5504	27.8978	27.7305		UPSs_TB_UPSs_LTBI	31	3.96484	1.0316	0.0508235	3.04618	P00736	Complement C1r subcomponent;Complement C1r subcomponent heavy chain;Complement C1r subcomponent light chain	C1R	C1R
30.9731	30.377	28.975	27.4493		UPSs_TB_UPSs_LTBI	15	-2.46287	1.02193	0.0566957	-3.00713	P01834	Ig kappa chain C region	IGKC	IGKC
27.6863	25.5115	29.5885	29.7167		UPSs_TB_UPSs_LTBI	21	3.05369	0.969904	0.0558857	2.80335	P02750	Leucine-rich alpha-2-glycoprotein	LRG1	LRG1
22.0311	23.0293	23.8638	24.0263		UPSs_TB_UPSs_LTBI	12	1.41483	0.968514	0.0550986	2.79805	P01860	Ig gamma-3 chain C region	IGHG3	IGHG3
23.6391	22.4336	24.7588	24.6724		UPSs_TB_UPSs_LTBI	12	1.67926	0.963457	0.0543333	2.77881	P15169	Carboxypeptidase N catalytic chain	CPN1	CPN1
23.5409	22.4453	26.6779	24.9407		UPSs_TB_UPSs_LTBI	10	2.81618	0.953841	0.053589	2.74247	P05109	Protein S100-A8;Protein S100-A8, N-terminally processed	S100A8	S100A8
27.2876	26.4311	27.8451	28.1678		UPSs_TB_UPSs_LTBI	28	1.14708	0.889206	0.059027	2.50655	P02748	Complement component C9;Complement component C9a;Complement component C9b	C9	C9
21.9832	22.8877	23.784	23.4546		UPSs_TB_UPSs_LTBI	7	1.18387	0.875943	0.05824	2.45985	P49908	Selenoprotein P	SEPP1	SEPP1
26.0193	27.167	27.9189	28.0917		UPSs_TB_UPSs_LTBI	26	1.41215	0.868377	0.0634737	2.43347	P25311	Zinc-alpha-2-glycoprotein	AZGP1	AZGP1
31.1466	30.208	29.3754	29.6214		UPSs_TB_UPSs_LTBI	43	-1.17895	0.86742	0.0626494	-2.43014	P19823	Inter-alpha-trypsin inhibitor heavy chain H2	ITIH2	ITIH2
33.8196	33.7541	33.2686	32.5467		UPSs_TB_UPSs_LTBI	29	-0.87924	0.86615	0.0618462	-2.42573	P01876	Ig alpha-1 chain C region	IGHA1	IGHA1
23.6297	22.6235	21.9809	21.8692		UPSs_TB_UPSs_LTBI	5	-1.20155	0.851025	0.0610633	-2.37362	P00488	Coagulation factor XIII A chain	F13A1	F13A1
25.723	23.4748	27.2102	27.1361		UPSs_TB_UPSs_LTBI	4	2.57427	0.825977	0.0671	2.28885	P02747	Complement C1q subcomponent subunit C	C1QC	C1QC
28.0471	26.1404	29.1526	29.4135		UPSs_TB_UPSs_LTBI	1	2.18933	0.821911	0.0729877	2.27526	Q5T5C0	Syntaxin-binding protein 5	STXBP5	STXBP5
22.6589	23.2978	23.7037	24.414		UPSs_TB_UPSs_LTBI	6	1.08046	0.817884	0.0720976	2.26185	Q96IY4	Carboxypeptidase B2	CPB2	CPB2
25.9084	24.1266	27.0055	26.6996		UPSs_TB_UPSs_LTBI	9	1.83508	0.745995	0.0877108	2.03005	P02775	Platelet basic protein;Connective tissue-activating peptide III;TC-2;Connective tissue-activating peptide III(1-81);Beta-thromboglobulin;Neutrophil-activating peptide 2(74);Neutrophil-activating peptide 2(73);Neutrophil-activating peptide 2;TC-1;Neutrophil-activating peptide 2(1-66);Neutrophil-activating peptide 2(1-63)	PPBP	PPBP
27.1224	25.1666	27.9783	28.2802		UPSs_TB_UPSs_LTBI	12	1.98474	0.73823	0.0866667	2.00582	P05090	Apolipoprotein D	APOD	APOD
23.268	22.8637	22.4812	22.7155		UPSs_TB_UPSs_LTBI	2	-0.467443	0.736496	0.0856471	-2.00043	P54108;P16562	Cysteine-rich secretory protein 3;Cysteine-rich secretory protein 2	CRISP3;CRISP2	CRISP3
23.0303	24.1617	21.2079	22.5314		UPSs_TB_UPSs_LTBI	1	-1.7264	0.730888	0.0846512	-1.98306	P01602	Ig kappa chain V-I region HK102	IGKV1-5	IGKV1-5
26.7537	26.2615	26.925	27.2428		UPSs_TB_UPSs_LTBI	31	0.576341	0.725857	0.0836782	1.96754	P43652	Afamin	AFM	AFM
25.7486	22.0849	27.186	27.4088		UPSs_TB_UPSs_LTBI	7	3.38073	0.684466	0.0879091	1.84213	P02746	Complement C1q subcomponent subunit B	C1QB	C1QB
28.0643	27.0714	28.342	28.7867		UPSs_TB_UPSs_LTBI	9	0.99653	0.681093	0.0869213	1.83208	P35542	Serum amyloid A-4 protein	SAA4	SAA4
27.559	26.2136	28.2721	27.9783		UPSs_TB_UPSs_LTBI	23	1.23887	0.669994	0.0910222	1.7992	P05546	Heparin cofactor 2	SERPIND1	SERPIND1
27.1998	26.7593	27.4509	27.3235		UPSs_TB_UPSs_LTBI	27	0.407704	0.662881	0.090022	1.77827	P02649	Apolipoprotein E	APOE	APOE
29.4415	29.8288	29.2649	29.3159		UPSs_TB_UPSs_LTBI	63	-0.344805	0.658534	0.0890435	-1.76554	P00747	Plasminogen;Plasmin heavy chain A;Activation peptide;Angiostatin;Plasmin heavy chain A, short form;Plasmin light chain B	PLG	PLG
27.4852	26.3183	28.005	27.8137		UPSs_TB_UPSs_LTBI	2	1.00757	0.637367	0.0978925	1.70408	Q4G0P3	Hydrocephalus-inducing protein homolog	HYDIN	HYDIN
24.7948	22.6761	21.8481	22.0227		UPSs_TB_UPSs_LTBI	7	-1.80008	0.633686	0.0968511	-1.69349	P02766	Transthyretin	TTR	TTR
28.479	29.0826	29.1713	29.5868		UPSs_TB_UPSs_LTBI	54	0.598294	0.612463	0.0958316	1.63293	P06727	Apolipoprotein A-IV	APOA4	APOA4
29.7975	30.4946	30.6738	30.7598		UPSs_TB_UPSs_LTBI	54	0.570756	0.609745	0.0948333	1.62524	Q14624	Inter-alpha-trypsin inhibitor heavy chain H4;70 kDa inter-alpha-trypsin inhibitor heavy chain H4;35 kDa inter-alpha-trypsin inhibitor heavy chain H4	ITIH4	ITIH4
26.4977	24.6494	26.9384	27.2353		UPSs_TB_UPSs_LTBI	17	1.51335	0.606761	0.0938557	1.61681	P51884	Lumican	LUM	LUM
22.1576	23.6456	21.513	21.833		UPSs_TB_UPSs_LTBI	14	-1.22859	0.605931	0.092898	-1.61447	P08519	Apolipoprotein(a)	LPA	LPA
23.147	25.5137	26.0391	26.5116		UPSs_TB_UPSs_LTBI	7	1.94502	0.605009	0.0919596	1.61187	O95445	Apolipoprotein M	APOM	APOM
30.2815	29.7246	30.5136	30.3955		UPSs_TB_UPSs_LTBI	76	0.45151	0.595865	0.10472	1.58617	P00450	Ceruloplasmin	CP	CP
25.2014	23.9699	23.7477	23.4007		UPSs_TB_UPSs_LTBI	1	-1.01149	0.594077	0.103683	-1.58117	Q6P387	Uncharacterized protein C16orf46	C16orf46	C16orf46
21.4702	23.0614	23.3146	23.8194		UPSs_TB_UPSs_LTBI	3	1.3012	0.58611	0.102667	1.55893	Q9UGM5	Fetuin-B	FETUB	FETUB
22.1584	22.7219	22.8469	24.1515		UPSs_TB_UPSs_LTBI	10	1.059	0.561291	0.126369	1.49036	P05452	Tetranectin	CLEC3B	CLEC3B
30.8791	30.419	30.1588	30.3806		UPSs_TB_UPSs_LTBI	54	-0.379321	0.559492	0.125154	-1.48543	P02774	Vitamin D-binding protein	GC	GC
28.3446	27.446	28.6216	28.486		UPSs_TB_UPSs_LTBI	33	0.658519	0.546253	0.132648	1.44931	P19827	Inter-alpha-trypsin inhibitor heavy chain H1	ITIH1	ITIH1
25.6933	23.2333	26.3524	26.0922		UPSs_TB_UPSs_LTBI	3	1.75895	0.53621	0.131396	1.4221	P01617;P01614;P06309	Ig kappa chain V-II region TEW;Ig kappa chain V-II region Cum;Ig kappa chain V-II region GM607		KV204
26.9991	22.74	27.9088	27.7909		UPSs_TB_UPSs_LTBI	3	2.9803	0.527631	0.135252	1.39897	P80748	Ig lambda chain V-III region LOI		LV302
27.2033	22.5873	27.7542	28.4379		UPSs_TB_UPSs_LTBI	34	3.20072	0.517507	0.134	1.37182	P01008	Antithrombin-III	SERPINC1	SERPINC1
21.2206	22.619	22.6861	23.1407		UPSs_TB_UPSs_LTBI	2	0.99363	0.509869	0.141945	1.35143	P06310	Ig kappa chain V-II region RPMI 6410		KV206
27.3854	26.241	27.5014	27.6303		UPSs_TB_UPSs_LTBI	9	0.752616	0.493135	0.149745	1.30705	P08185	Corticosteroid-binding globulin	SERPINA6	SERPINA6
28.3106	26.911	26.9412	26.5067		UPSs_TB_UPSs_LTBI	23	-0.88683	0.456189	0.175423	-1.2103	P02760	Protein AMBP;Alpha-1-microglobulin;Inter-alpha-trypsin inhibitor light chain;Trypstatin	AMBP	AMBP
30.0711	29.258	30.2337	30.0581		UPSs_TB_UPSs_LTBI	33	0.481375	0.435724	0.202214	1.15736	P04217	Alpha-1B-glycoprotein	A1BG	A1BG
28.4137	27.9052	28.3838	28.53		UPSs_TB_UPSs_LTBI	27	0.297435	0.422887	0.218903	1.12437	P02749	Beta-2-glycoprotein 1	APOH	APOH
26.2237	21.4182	26.4386	26.608		UPSs_TB_UPSs_LTBI	15	2.70232	0.42273	0.216982	1.12397	P00748	Coagulation factor XII;Coagulation factor XIIa heavy chain;Beta-factor XIIa part 1;Coagulation factor XIIa light chain	F12	F12
26.484	25.4066	25.0265	25.5375		UPSs_TB_UPSs_LTBI	19	-0.663325	0.41827	0.223026	-1.11254	P27169	Serum paraoxonase/arylesterase 1	PON1	PON1
27.868	27.2381	27.9966	27.8193		UPSs_TB_UPSs_LTBI	22	0.35487	0.407314	0.230483	1.08454	P08697	Alpha-2-antiplasmin	SERPINF2	SERPINF2
21.1517	24.0607	24.077	24.2511		UPSs_TB_UPSs_LTBI	9	1.55785	0.401278	0.247111	1.06916	P01854	Ig epsilon chain C region	IGHE	IGHE
28.0163	26.91	26.9611	26.7647		UPSs_TB_UPSs_LTBI	31	-0.60021	0.400976	0.245017	-1.06839	P10909	Clusterin;Clusterin beta chain;Clusterin alpha chain	CLU	CLU
32.6736	32.131	32.6599	32.7081		UPSs_TB_UPSs_LTBI	37	0.281691	0.387525	0.252101	1.0342	P01871	Ig mu chain C region	IGHM	IGHM
22.6415	23.4157	22.4718	22.7486		UPSs_TB_UPSs_LTBI	4	-0.41843	0.381055	0.25	-1.0178	P43251	Biotinidase	BTD	BTD
21.9511	22.7467	22.7003	22.7659		UPSs_TB_UPSs_LTBI	8	0.384148	0.359125	0.275769	0.9624	P01861	Ig gamma-4 chain C region	IGHG4	IGHG4
25.1934	21.8882	24.8367	25.3263		UPSs_TB_UPSs_LTBI	4	1.54068	0.343155	0.307738	0.9222	Q14520	Hyaluronan-binding protein 2;Hyaluronan-binding protein 2 50 kDa heavy chain;Hyaluronan-binding protein 2 50 kDa heavy chain alternate form;Hyaluronan-binding protein 2 27 kDa light chain;Hyaluronan-binding protein 2 27 kDa light chain alternate form	HABP2	HABP2
25.9399	28.3567	25.9785	26.1049		UPSs_TB_UPSs_LTBI	25	-1.10667	0.340116	0.309659	-0.91456	P01877	Ig alpha-2 chain C region	IGHA2	IGHA2
22.1593	23.8293	23.8201	23.6931		UPSs_TB_UPSs_LTBI	14	0.762291	0.338418	0.307161	0.910293	O75882	Attractin	ATRN	ATRN
26.8225	27.0822	26.9728	27.2803		UPSs_TB_UPSs_LTBI	19	0.17418	0.320554	0.331648	0.865449	P01019	Angiotensinogen;Angiotensin-1;Angiotensin-2;Angiotensin-3;Angiotensin-4;Angiotensin 1-9;Angiotensin 1-7;Angiotensin 1-5;Angiotensin 1-4	AGT	AGT
26.473	25.5864	26.3177	26.5134		UPSs_TB_UPSs_LTBI	20	0.385851	0.314388	0.354921	0.849984	P36955	Pigment epithelium-derived factor	SERPINF1	SERPINF1
33.4366	33.0555	33.3499	33.4751		UPSs_TB_UPSs_LTBI	59	0.166424	0.306353	0.355717	0.82984	P02647	Apolipoprotein A-I;Proapolipoprotein A-I;Truncated apolipoprotein A-I	APOA1	APOA1
27.4139	25.3606	23.9683	26.2985		UPSs_TB_UPSs_LTBI	8	-1.25384	0.297409	0.361438	-0.80742	P01623;P04206;P01622	Ig kappa chain V-III region WOL;Ig kappa chain V-III region GOL;Ig kappa chain V-III region Ti		KV305
26.1399	21.8742	25.708	25.7372		UPSs_TB_UPSs_LTBI	18	1.71555	0.29618	0.358636	0.804338	P02765	Alpha-2-HS-glycoprotein;Alpha-2-HS-glycoprotein chain A;Alpha-2-HS-glycoprotein chain B	AHSG	AHSG
26.941	21.6835	26.3566	26.4341		UPSs_TB_UPSs_LTBI	16	2.08311	0.291393	0.359385	0.792339	P01880	Ig delta chain C region	IGHD	IGHD
25.8947	22.4329	23.1192	22.6471		UPSs_TB_UPSs_LTBI	3	-1.28067	0.267782	0.371908	-0.733097	P01743	Ig heavy chain V-I region HG3		IGHV1-46
29.8995	27.7948	27.6306	28.5311		UPSs_TB_UPSs_LTBI	15	-0.766295	0.2425	0.402182	-0.669462	B9A064;P0CG04	Immunoglobulin lambda-like polypeptide 5;Ig lambda-1 chain C regions	IGLL5;IGLC1	IGLL5
26.2644	24.9238	25.5822	26.8008		UPSs_TB_UPSs_LTBI	36	0.59737	0.238538	0.403248	0.659461	P10643	Complement component C7	C7	C7
25.0884	26.0596	25.4905	24.929		UPSs_TB_UPSs_LTBI	3	-0.36422	0.234516	0.407045	-0.649297	P01825;P06331;P01824	Ig heavy chain V-II region NEWM;Ig heavy chain V-II region ARH-77;Ig heavy chain V-II region WAH		IGHV4-59
25.7773	26.76	26.7848	26.4177		UPSs_TB_UPSs_LTBI	10	0.332585	0.228499	0.411437	0.634073	P01591	Immunoglobulin J chain	IGJ	JCHAIN
21.983	24.163	22.2124	22.5458		UPSs_TB_UPSs_LTBI	8	-0.693909	0.226612	0.408412	-0.629294	P23142;CON__ENSEMBL:ENSBTAP00000016046	Fibulin-1	FBLN1	FBLN1
23.854	25.2016	24.5264	23.4843		UPSs_TB_UPSs_LTBI	5	-0.52245	0.220336	0.431942	-0.613372	P01780;P01763;P01762	Ig heavy chain V-III region JON;Ig heavy chain V-III region WEA;Ig heavy chain V-III region TRO		IGHV3-7
30.9349	29.4567	30.5204	30.6435		UPSs_TB_UPSs_LTBI	37	0.386135	0.184081	0.497333	0.520651	P01042	Kininogen-1;Kininogen-1 heavy chain;T-kinin;Bradykinin;Lysyl-bradykinin;Kininogen-1 light chain;Low molecular weight growth-promoting factor	KNG1	KNG1
24.7061	25.6321	25.5556	25.2819		UPSs_TB_UPSs_LTBI	12	0.249676	0.182725	0.493755	0.517153	P22792	Carboxypeptidase N subunit 2	CPN2	CPN2
27.0085	22.8508	25.7615	26.1375		UPSs_TB_UPSs_LTBI	1	1.01989	0.171699	0.534343	0.488607	Q9BY43	Charged multivesicular body protein 4a	CHMP4A	CHMP4A
25.4231	24.494	25.0866	25.281		UPSs_TB_UPSs_LTBI	27	0.225275	0.166327	0.555064	0.474632	P06681	Complement C2;Complement C2b fragment;Complement C2a fragment	C2	C2
26.4183	23.5557	24.3332	24.6148		UPSs_TB_UPSs_LTBI	108	-0.513005	0.121801	0.633803	-0.356694	P0C0L4	Complement C4-A;Complement C4 beta chain;Complement C4-A alpha chain;C4a anaphylatoxin;C4b-A;C4d-A;Complement C4 gamma chain	C4A	C4A
27.7616	25.7588	26.9985	25.7519		UPSs_TB_UPSs_LTBI	2	-0.38498	0.110629	0.65035	-0.326382	P01624;P04207;P01605	Ig kappa chain V-III region POM;Ig kappa chain V-III region CLL;Ig kappa chain V-I region Lay		KV306
23.9844	25.3423	24.5431	25.2748		UPSs_TB_UPSs_LTBI	23	0.245595	0.107725	0.649	0.318446	Q96PD5	N-acetylmuramoyl-L-alanine amidase	PGLYRP2	PGLYRP2
25.8744	22.6693	24.6339	24.9315		UPSs_TB_UPSs_LTBI	12	0.510867	0.107349	0.644524	0.317418	P29622	Kallistatin	SERPINA4	SERPINA4
23.7316	25.7656	24.45	24.4451		UPSs_TB_UPSs_LTBI	23	-0.3011	0.0995795	0.665589	-0.296057	P04264;CON__P04264	Keratin, type II cytoskeletal 1	KRT1	KRT1
26.7829	26.3895	27.0314	26.3068		UPSs_TB_UPSs_LTBI	30	0.08286	0.0658582	0.727891	0.200988	P03952	Plasma kallikrein;Plasma kallikrein heavy chain;Plasma kallikrein light chain	KLKB1	KLKB1
22.2914	23.846	22.9802	22.8682		UPSs_TB_UPSs_LTBI	6	-0.144496	0.0604748	0.739568	-0.185404	P04180	Phosphatidylcholine-sterol acyltransferase	LCAT	LCAT
22.4347	21.7768	22.25	22.0847		UPSs_TB_UPSs_LTBI	5	0.0616255	0.0592016	0.734604	0.1817	P07359	Platelet glycoprotein Ib alpha chain;Glycocalicin	GP1BA	GP1BA
22.5898	21.9618	22.1885	22.4886		UPSs_TB_UPSs_LTBI	5	0.0627947	0.0587662	0.733333	0.180432	Q92496	Complement factor H-related protein 4	CFHR4	CFHR4
24.1526	22.3951	22.6714	24.2883		UPSs_TB_UPSs_LTBI	3	0.20599	0.0560542	0.742305	0.172512	P01621	Ig kappa chain V-III region NG9		KV303
34.0271	33.725	33.7771	33.9261		UPSs_TB_UPSs_LTBI	107	-0.0244293	0.0467378	0.778632	-0.145048	P01023	Alpha-2-macroglobulin	A2M	A2M
26.0878	23.0744	24.2027	24.6029		UPSs_TB_UPSs_LTBI	15	-0.178313	0.0374747	0.805647	-0.117316	P00915	Carbonic anhydrase 1	CA1	CA1
26.9016	24.1376	25.4518	25.7185		UPSs_TB_UPSs_LTBI	11	0.0655441	0.0147361	0.915013	0.0472072	P02753	Retinol-binding protein 4;Plasma retinol-binding protein(1-182);Plasma retinol-binding protein(1-181);Plasma retinol-binding protein(1-179);Plasma retinol-binding protein(1-176)	RBP4	RBP4
23.0865	25.4968	24.261	24.3736		UPSs_TB_UPSs_LTBI	9	0.02563	0.00657261	0.957781	0.021244	P00742	Coagulation factor X;Factor X light chain;Factor X heavy chain;Activated factor Xa heavy chain	F10	F10

## Sheet: UPSs_TB_UPSs_NTM
3B_rep1	3B_rep2	4B_rep1	4B_rep2	Student's T-test Significant UPSs_TB_UPSs_NTM	Student's T-test significant	Peptides	Student's T-test Difference UPSs_TB_UPSs_NTM	-Log Student's T-test p-value UPSs_TB_UPSs_NTM	Student's T-test q-value UPSs_TB_UPSs_NTM	Student's T-test Test statistic UPSs_TB_UPSs_NTM	Majority protein IDs	Protein names	Gene names	GN
21.8377	22.8713	28.5461	28.1314	+	UPSs_TB_UPSs_NTM	11	5.98426	2.06822	0.0325714	10.7476	P02763	Alpha-1-acid glycoprotein 1	ORM1	ORM1
21.2806	21.9526	26.2273	26.7336	+	UPSs_TB_UPSs_NTM	6	4.8639	2.13085	0	11.5612	P06702	Protein S100-A9	S100A9	S100A9
23.5818	22.7804	26.6967	27.0791	+	UPSs_TB_UPSs_NTM	2	3.7068	1.85248	0.0207273	8.34885	P02745	Complement C1q subcomponent subunit A	C1QA	C1QA
22.2128	22.9842	26.3036	26.2451	+	UPSs_TB_UPSs_NTM	8	3.67584	1.96283	0.0268235	9.50263	P19652	Alpha-1-acid glycoprotein 2	ORM2	ORM2
24.2581	25.5202	28.3884	28.6831	+	UPSs_TB_UPSs_NTM	1	3.64657	1.52062	0.0263158	5.62744	A6NMB1	Sialic acid-binding Ig-like lectin 16	SIGLEC16	SIGLEC16
23.493	24.156	26.7848	26.4177	+	UPSs_TB_UPSs_NTM	10	2.77674	1.74192	0.0162857	7.32814	P01591	Immunoglobulin J chain	IGJ	JCHAIN
22.9147	23.1745	25.4518	25.7185	+	UPSs_TB_UPSs_NTM	11	2.54052	2.27357	0	13.6472	P02753	Retinol-binding protein 4;Plasma retinol-binding protein(1-182);Plasma retinol-binding protein(1-181);Plasma retinol-binding protein(1-179);Plasma retinol-binding protein(1-176)	RBP4	RBP4
27.9902	27.7077	29.5885	29.7167	+	UPSs_TB_UPSs_NTM	21	1.80366	2.1356	0	11.6254	P02741	C-reactive protein;C-reactive protein(1-205)	CRP	CRP
22.217	22.5371	24.077	24.2511	+	UPSs_TB_UPSs_NTM	9	1.78702	1.98982	0.0304	9.80744	P01854	Ig epsilon chain C region	IGHE	IGHE
22.8674	23.4417	24.7285	25.1411	+	UPSs_TB_UPSs_NTM	6	1.78024	1.42881	0.0222222	5.03498	P67936;P06753	Tropomyosin alpha-4 chain;Tropomyosin alpha-3 chain	TPM4;TPM3	TPM4
22.211	22.5827	23.973	23.9493	+	UPSs_TB_UPSs_NTM	10	1.56426	1.85762	0.0217143	8.39946	P02790	Hemopexin	HPX	HPX
31.4531	30.911	32.6599	32.7081	+	UPSs_TB_UPSs_NTM	37	1.50191	1.50449	0.025641	5.51899	P01871	Ig mu chain C region	IGHM	IGHM
31.4994	31.6956	32.8763	33.0093	+	UPSs_TB_UPSs_NTM	46	1.34532	2.11504	0	11.3503	P01009	Alpha-1-antitrypsin;Short peptide from AAT	SERPINA1	SERPINA1
27.3589	27.106	28.3834	28.5251	+	UPSs_TB_UPSs_NTM	10	1.22182	1.86065	0.024	8.42941	P02743	Serum amyloid P-component;Serum amyloid P-component(1-203)	APCS	APCS
26.6861	26.6193	27.8978	27.7305	+	UPSs_TB_UPSs_NTM	31	1.16144	2.22461	0	12.8931	P00736	Complement C1r subcomponent;Complement C1r subcomponent heavy chain;Complement C1r subcomponent light chain	C1R	C1R
25.8716	26.0862	26.9728	27.2803	+	UPSs_TB_UPSs_NTM	19	1.14764	1.59072	0.0285714	6.12171	P01019	Angiotensinogen;Angiotensin-1;Angiotensin-2;Angiotensin-3;Angiotensin-4;Angiotensin 1-9;Angiotensin 1-7;Angiotensin 1-5;Angiotensin 1-4	AGT	AGT
29.796	29.9523	30.6529	30.7443	+	UPSs_TB_UPSs_NTM	190	0.824465	1.92678	0.0253333	9.10978	P04114	Apolipoprotein B-100;Apolipoprotein B-48	APOB	APOB
26.6288	26.439	27.4243	27.2881	+	UPSs_TB_UPSs_NTM	29	0.822268	1.70792	0.0157241	7.0389	P09871	Complement C1s subcomponent;Complement C1s subcomponent heavy chain;Complement C1s subcomponent light chain	C1S	C1S
29.5885	29.785	30.5136	30.3955	+	UPSs_TB_UPSs_NTM	76	0.767815	1.66589	0.0147097	6.69618	P00450	Ceruloplasmin	CP	CP
26.2186	26.4637	26.9813	27.0526	+	UPSs_TB_UPSs_NTM	10	0.675795	1.47038	0.0243902	5.29592	P07360	Complement component C8 gamma chain	C8G	C8G
33.4561	33.449	34.0185	34.079	+	UPSs_TB_UPSs_NTM	176	0.596226	2.58551	0	19.5843	P01024	Complement C3;Complement C3 beta chain;C3-beta-c;Complement C3 alpha chain;C3a anaphylatoxin;Acylation stimulating protein;Complement C3b alpha chain;Complement C3c alpha chain fragment 1;Complement C3dg fragment;Complement C3g fragment;Complement C3d fragment;Complement C3f fragment;Complement C3c alpha chain fragment 2	C3	C3
27.3501	27.4092	28.005	27.8137	+	UPSs_TB_UPSs_NTM	2	0.529705	1.46949	0.0238095	5.29022	Q4G0P3	Hydrocephalus-inducing protein homolog	HYDIN	HYDIN
26.9798	26.8736	26.3177	26.5134	+	UPSs_TB_UPSs_NTM	20	-0.51116	1.35374	0.0208333	-4.59265	P36955	Pigment epithelium-derived factor	SERPINF1	SERPINF1
32.0632	32.3032	31.536	31.5813	+	UPSs_TB_UPSs_NTM	78	-0.62457	1.4417	0.0227273	-5.11465	P02671	Fibrinogen alpha chain;Fibrinopeptide A;Fibrinogen alpha chain	FGA	FGA
26.3324	26.477	25.6096	25.7433	+	UPSs_TB_UPSs_NTM	9	-0.728259	1.74998	0.0168889	-7.3984	P02655	Apolipoprotein C-II;Proapolipoprotein C-II	APOC2	APOC2
27.8482	27.8267	26.9556	27.2135	+	UPSs_TB_UPSs_NTM	40	-0.75286	1.5482	0.0277778	-5.81738	P13671	Complement component C6	C6	C6
25.4539	25.1942	24.45	24.4451	+	UPSs_TB_UPSs_NTM	23	-0.87651	1.67256	0.0152	-6.74944	P04264;CON__P04264	Keratin, type II cytoskeletal 1	KRT1	KRT1
25.3009	25.7577	24.5415	24.4144	+	UPSs_TB_UPSs_NTM	8	-1.05135	1.32544	0.0204082	-4.4349	P05160	Coagulation factor XIII B chain	F13B	F13B
26.007	25.9544	24.6339	24.9315	+	UPSs_TB_UPSs_NTM	12	-1.19802	1.80849	0.0198261	-7.9275	P29622	Kallistatin	SERPINA4	SERPINA4
29.7262	29.8909	28.342	28.7867	+	UPSs_TB_UPSs_NTM	9	-1.24417	1.46281	0.0232558	-5.24752	P35542	Serum amyloid A-4 protein	SAA4	SAA4
31.7665	32.0893	30.5204	30.6435	+	UPSs_TB_UPSs_NTM	37	-1.34598	1.79384	0.019	-7.79173	P01042	Kininogen-1;Kininogen-1 heavy chain;T-kinin;Bradykinin;Lysyl-bradykinin;Kininogen-1 light chain;Low molecular weight growth-promoting factor	KNG1	KNG1
28.611	28.8558	27.4509	27.3235	+	UPSs_TB_UPSs_NTM	27	-1.3462	1.98539	0.0285	-9.75674	P02649	Apolipoprotein E	APOE	APOE
28.7934	29.0006	27.4654	27.3626	+	UPSs_TB_UPSs_NTM	58	-1.48295	2.21998	0	-12.824	P02751	Fibronectin;Anastellin;Ugl-Y1;Ugl-Y2;Ugl-Y3	FN1	FN1
29.8207	30.2836	28.6216	28.486	+	UPSs_TB_UPSs_NTM	33	-1.49833	1.6029	0.0294118	-6.21159	P19827	Inter-alpha-trypsin inhibitor heavy chain H1	ITIH1	ITIH1
31.587	32.135	30.1588	30.3806	+	UPSs_TB_UPSs_NTM	54	-1.59131	1.48389	0.025	-5.38324	P02774	Vitamin D-binding protein	GC	GC
26.8	27.305	25.5556	25.2819	+	UPSs_TB_UPSs_NTM	12	-1.63371	1.52955	0.027027	-5.68829	P22792	Carboxypeptidase N subunit 2	CPN2	CPN2
28.3799	28.7069	26.754	27.042	+	UPSs_TB_UPSs_NTM	8	-1.6454	1.76755	0.0175385	-7.5536	P02776;P10720	Platelet factor 4;Platelet factor 4, short form;Platelet factor 4 variant;Platelet factor 4 variant(4-74);Platelet factor 4 variant(5-74);Platelet factor 4 variant(6-74)	PF4;PF4V1	PF4
26.9893	27.3122	25.4211	25.0416	+	UPSs_TB_UPSs_NTM	17	-1.91939	1.78441	0.01824	-7.70554	P00738	Haptoglobin;Haptoglobin alpha chain;Haptoglobin beta chain	HP	HP
29.3043	29.5886	27.4855	27.4492	+	UPSs_TB_UPSs_NTM	1	-1.97909	2.28385	0	-13.8109	Q9NUV7;O15270	Serine palmitoyltransferase 3;Serine palmitoyltransferase 2	SPTLC3;SPTLC2	SPTLC3
26.1782	25.3805	23.8201	23.6931	+	UPSs_TB_UPSs_NTM	14	-2.0228	1.42453	0.0217391	-5.0088	O75882	Attractin	ATRN	ATRN
30.236	30.308	27.6306	28.5311	+	UPSs_TB_UPSs_NTM	15	-2.19118	1.39838	0.0212766	-4.85137	B9A064;P0CG04	Immunoglobulin lambda-like polypeptide 5;Ig lambda-1 chain C regions	IGLL5;IGLC1	IGLL5
29.2376	29.8926	27.1421	27.4488	+	UPSs_TB_UPSs_NTM	44	-2.26965	1.61161	0.030303	-6.27662	P06396;CON__Q3SX14	Gelsolin	GSN	GSN
31.8497	31.9227	29.3754	29.6214	+	UPSs_TB_UPSs_NTM	43	-2.38783	2.5415	0	-18.6128	P19823	Inter-alpha-trypsin inhibitor heavy chain H2	ITIH2	ITIH2
28.3271	28.8242	25.7615	26.1375	+	UPSs_TB_UPSs_NTM	1	-2.62614	1.86034	0.0228	-8.42638	Q9BY43	Charged multivesicular body protein 4a	CHMP4A	CHMP4A
24.2125	24.1483	21.4542	21.1546	+	UPSs_TB_UPSs_NTM	1	-2.87603	2.54899	0	-18.7747	Q66K66	Transmembrane protein 198	TMEM198	TMEM198
26.3356	26.038	21.8456	21.8597	+	UPSs_TB_UPSs_NTM	3	-4.33414	2.92859	0	-29.1013	P01714	Ig lambda chain V-III region SH		LV301
25.9528	26.6569	21.4259	21.8333	+	UPSs_TB_UPSs_NTM	8	-4.67521	2.12586	0	-11.4943	P01859	Ig gamma-2 chain C region	IGHG2	IGHG2
26.1931	24.7906	20.2614	20.8955	+	UPSs_TB_UPSs_NTM	14	-4.91341	1.62588	0.01425	-6.38448	P08519	Apolipoprotein(a)	LPA	LPA
32.116	32.5714	25.1253	25.7138	+	UPSs_TB_UPSs_NTM	73	-6.92414	2.54142	0	-18.611	CON__P02768-1;P02768	Serum albumin	ALB	ALB
29.7645	29.2764	30.5577	30.7796	+	UPSs_TB_UPSs_NTM	88	1.14823	1.2974	0.03088	4.28326	P08603	Complement factor H	CFH	CFH
26.2184	26.8061	27.7008	27.9853	+	UPSs_TB_UPSs_NTM	19	1.33079	1.2577	0.0302745	4.07617	P60709	Actin, cytoplasmic 1;Actin, cytoplasmic 1, N-terminally processed	ACTB	ACTB
25.3177	26.83	23.1192	23.1208	+	UPSs_TB_UPSs_NTM	3	-2.95386	1.22385	0.0384615	-3.90629	P01743	Ig heavy chain V-I region HG3		IGHV1-46
33.0651	32.8749	33.3499	33.4751	+	UPSs_TB_UPSs_NTM	59	0.442518	1.21975	0.0377358	3.88611	P02647	Apolipoprotein A-I;Proapolipoprotein A-I;Truncated apolipoprotein A-I	APOA1	APOA1
28.1313	28.3427	28.6565	28.6292	+	UPSs_TB_UPSs_NTM	38	0.405806	1.20376	0.037037	3.80826	P00734	Prothrombin;Activation peptide fragment 1;Activation peptide fragment 2;Thrombin light chain;Thrombin heavy chain	F2	F2
25.7026	26.1412	26.7443	26.773	+	UPSs_TB_UPSs_NTM	19	0.836791	1.20358	0.0363636	3.80741	P07225	Vitamin K-dependent protein S	PROS1	PROS1
25.9073	26.6084	27.5014	27.6303	+	UPSs_TB_UPSs_NTM	9	1.30803	1.17464	0.0357143	3.66976	P08185	Corticosteroid-binding globulin	SERPINA6	SERPINA6
24.3843	21.8289	28.5594	27.4862	+	UPSs_TB_UPSs_NTM	6	4.91621	1.14819	0.0446316	3.54756	P02750	Leucine-rich alpha-2-glycoprotein	LRG1	LRG1
22.6981	22.0661	23.784	23.4546	+	UPSs_TB_UPSs_NTM	7	1.23722	1.13151	0.0438621	3.47216	P49908	Selenoprotein P	SEPP1	SEPP1
27.8073	28.5627	26.9611	26.7647	+	UPSs_TB_UPSs_NTM	31	-1.32206	1.11249	0.0431186	-3.38772	P10909	Clusterin;Clusterin beta chain;Clusterin alpha chain	CLU	CLU
22.9681	22.0351	24.038	24.5584	+	UPSs_TB_UPSs_NTM	5	1.79657	1.10694	0.0424	3.3634	P04406	Glyceraldehyde-3-phosphate dehydrogenase	GAPDH	GAPDH
22.8765	23.0117	22.2124	22.5458	+	UPSs_TB_UPSs_NTM	8	-0.565004	1.05465	0.0417049	-3.14069	P23142;CON__ENSEMBL:ENSBTAP00000016046	Fibulin-1	FBLN1	FBLN1
28.9971	27.5099	25.847	25.9766	+	UPSs_TB_UPSs_NTM	14	-2.34172	1.05384	0.0410323	-3.13735	P01857	Ig gamma-1 chain C region	IGHG1	IGHG1
29.7929	30.259	29.2649	29.3159	+	UPSs_TB_UPSs_NTM	63	-0.735575	1.05381	0.040381	-3.13723	P00747	Plasminogen;Plasmin heavy chain A;Activation peptide;Angiostatin;Plasmin heavy chain A, short form;Plasmin light chain B	PLG	PLG
23.4486	23.728	24.091	23.991	+	UPSs_TB_UPSs_NTM	13	0.45271	1.03292	0.046875	3.05151	Q03591	Complement factor H-related protein 1	CFHR1	CFHR1
23.2777	22.9824	26.6779	24.9407	+	UPSs_TB_UPSs_NTM	10	2.67926	1.03034	0.0461538	3.04107	P05109	Protein S100-A8;Protein S100-A8, N-terminally processed	S100A8	S100A8
23.3342	21.5765	25.4905	24.929			3	2.75446	1.01654	0.053697	2.98553	P01825;P06331;P01824	Ig heavy chain V-II region NEWM;Ig heavy chain V-II region ARH-77;Ig heavy chain V-II region WAH		IGHV4-59
24.7918	23.0597	26.4386	26.608			15	2.59752	1.0164	0.0528955	2.985	P00748	Coagulation factor XII;Coagulation factor XIIa heavy chain;Beta-factor XIIa part 1;Coagulation factor XIIa light chain	F12	F12
30.2276	29.9653	29.1713	29.5868			54	-0.717355	0.999999	0.0601176	-2.91998	P06727	Apolipoprotein A-IV	APOA4	APOA4
24.6034	25.4545	26.1999	26.322			30	1.23199	0.986064	0.0592464	2.86556	P20742	Pregnancy zone protein	PZP	PZP
25.1214	25.7067	24.2027	24.6029			15	-1.01123	0.982648	0.0661714	-2.85233	P00915	Carbonic anhydrase 1	CA1	CA1
23.6567	23.5099	20.3933	22.0976			14	-2.3378	0.951401	0.0652394	-2.7333	CON__P35908;P35908	Keratin, type II cytoskeletal 2 epidermal	KRT2	KRT2
29.9333	29.1598	30.528	30.6021			31	1.01851	0.921242	0.0718889	2.6217	P04003	C4b-binding protein alpha chain	C4BPA	C4BPA
27.5269	27.8389	27.0314	26.3068			30	-1.01385	0.907036	0.0771507	-2.57022	P03952	Plasma kallikrein;Plasma kallikrein heavy chain;Plasma kallikrein light chain	KLKB1	KLKB1
21.7393	23.1955	24.104	24.9781			11	2.07367	0.870793	0.0761081	2.44187	P0DJI8	Serum amyloid A-1 protein;Amyloid protein A;Serum amyloid protein A(2-104);Serum amyloid protein A(3-104);Serum amyloid protein A(2-103);Serum amyloid protein A(2-102);Serum amyloid protein A(4-101)	SAA1	SAA1
28.2788	28.1165	27.9966	27.8193			22	-0.289734	0.861727	0.0750933	-2.41042	P08697	Alpha-2-antiplasmin	SERPINF2	SERPINF2
24.693	23.0812	21.8481	22.0227			7	-1.95171	0.860962	0.0741053	-2.40778	P02766	Transthyretin	TTR	TTR
28.998	27.3424	30.2337	30.0581			33	1.97573	0.850945	0.0790649	2.37335	P04217	Alpha-1B-glycoprotein	A1BG	A1BG
21.8859	22.3427	21.5382	21.6086			6	-0.540916	0.841402	0.0850256	-2.34083	P22352	Glutathione peroxidase 3	GPX3	GPX3
30.3917	28.6445	31.432	31.4963			29	1.94606	0.807082	0.0908354	2.22611	P01011	Alpha-1-antichymotrypsin;Alpha-1-antichymotrypsin His-Pro-less	SERPINA3	SERPINA3
25.6434	26.0722	26.5915	26.2626			22	0.569195	0.770151	0.0965	2.10639	P07357	Complement component C8 alpha chain	C8A	C8A
26.6232	26.156	26.8093	27.121			25	0.575511	0.752187	0.108741	2.04947	Q06033	Inter-alpha-trypsin inhibitor heavy chain H3	ITIH3	ITIH3
25.7338	24.2621	23.7019	23.3297			6	-1.48218	0.721072	0.114049	-1.95283	Q02985	Complement factor H-related protein 3	CFHR3	CFHR3
27.5162	27.6812	26.9985	25.7519			2	-1.22344	0.718805	0.119229	-1.94588	P01624;P04207;P01605	Ig kappa chain V-III region POM;Ig kappa chain V-III region CLL;Ig kappa chain V-I region Lay		KV306
27.4689	26.3582	27.9189	28.0917			26	1.0918	0.717744	0.11781	1.94264	P25311	Zinc-alpha-2-glycoprotein	AZGP1	AZGP1
33.7444	33.5067	33.2686	32.5467			29	-0.717899	0.700115	0.127153	-1.88907	P01876	Ig alpha-1 chain C region	IGHA1	IGHA1
23.9848	21.7665	24.9792	24.8939			2	2.06091	0.689359	0.137302	1.85675	P04211	Ig lambda chain V region 4A		LV001
24.43	25.2514	24.1635	23.2595			6	-1.12921	0.686792	0.135724	-1.84907	P03951	Coagulation factor XI;Coagulation factor XIa heavy chain;Coagulation factor XIa light chain	F11	F11
26.3439	27.4857	27.8451	28.1678			28	1.09162	0.683791	0.134182	1.84012	P02748	Complement component C9;Complement component C9a;Complement component C9b	C9	C9
25.0047	22.059	26.3524	26.0922			3	2.69041	0.676868	0.132674	1.81954	P01617;P01614;P06309	Ig kappa chain V-II region TEW;Ig kappa chain V-II region Cum;Ig kappa chain V-II region GM607		KV204
29.5887	29.2479	29.8153	29.6835			68	0.331051	0.674292	0.1312	1.8119	P01031	Complement C5;Complement C5 beta chain;Complement C5 alpha chain;C5a anaphylatoxin;Complement C5 alpha chain	C5	C5
26.4674	23.2348	27.7273	27.6762			25	2.85066	0.657826	0.135736	1.76347	P05156	Complement factor I;Complement factor I heavy chain;Complement factor I light chain	CFI	CFI
26.5307	26.9929	27.2102	27.1361			4	0.411345	0.65583	0.140174	1.75764	P02747	Complement C1q subcomponent subunit C	C1QC	C1QC
29.4749	28.7071	29.8626	29.6675			18	0.674035	0.636538	0.138667	1.70169	P0CG05	Ig lambda-2 chain C regions	IGLC2	IGLC2
25.0426	25.2922	24.652	24.9863			4	-0.348255	0.625257	0.137191	-1.66933	P59666;P59665	Neutrophil defensin 3;HP 3-56;Neutrophil defensin 2;Neutrophil defensin 1;HP 1-56;Neutrophil defensin 2	DEFA3;DEFA1	DEFA3
24.714	25.9016	24.5264	23.4843			5	-1.3025	0.618043	0.141474	-1.64877	P01780;P01763;P01762	Ig heavy chain V-III region JON;Ig heavy chain V-III region WEA;Ig heavy chain V-III region TRO		IGHV3-7
28.4211	28.3286	28.2721	27.9783			23	-0.24963	0.608063	0.145667	-1.62049	P05546	Heparin cofactor 2	SERPIND1	SERPIND1
23.4618	22.5535	22.4346	21.6524			10	-0.964119	0.603874	0.144165	-1.60867	P35527;CON__P35527	Keratin, type I cytoskeletal 9	KRT9	KRT9
27.4979	26.2906	26.0229	25.8309			10	-0.967365	0.594568	0.152	-1.58254	O75636	Ficolin-3	FCN3	FCN3
25.3492	26.0532	24.5431	25.2748			23	-0.79227	0.586657	0.160566	-1.56045	Q96PD5	N-acetylmuramoyl-L-alanine amidase	PGLYRP2	PGLYRP2
23.8396	25.7463	26.0391	26.5116			7	1.48239	0.56816	0.1644	1.50923	O95445	Apolipoprotein M	APOM	APOM
30.8165	31.223	30.6738	30.7598			54	-0.302979	0.549556	0.178059	-1.4583	Q14624	Inter-alpha-trypsin inhibitor heavy chain H4;70 kDa inter-alpha-trypsin inhibitor heavy chain H4;35 kDa inter-alpha-trypsin inhibitor heavy chain H4	ITIH4	ITIH4
32.2158	31.7177	31.5789	31.6274			109	-0.363605	0.547569	0.176314	-1.45289	P0C0L5	Complement C4-B;Complement C4 beta chain;Complement C4-B alpha chain;C4a anaphylatoxin;C4b-B;C4d-B;Complement C4 gamma chain	C4B	C4B
23.6281	22.3378	24.1017	23.7774			3	0.956562	0.542057	0.174602	1.43792	P27918	Properdin	CFP	CFP
24.5666	24.1179	23.8577	21.5387			11	-1.64408	0.525073	0.177308	-1.3921	Q16610	Extracellular matrix protein 1	ECM1	ECM1
25.8029	24.1723	25.9785	26.1049			25	1.05408	0.486273	0.214552	1.28895	P01877	Ig alpha-2 chain C region	IGHA2	IGHA2
26.8838	26.4597	26.3566	26.4341			16	-0.27642	0.4838	0.227094	-1.28244	P01880	Ig delta chain C region	IGHD	IGHD
28.3067	26.9138	26.9412	26.5067			23	-0.886245	0.457907	0.258093	-1.21476	P02760	Protein AMBP;Alpha-1-microglobulin;Inter-alpha-trypsin inhibitor light chain;Trypstatin	AMBP	AMBP
29.0204	26.6151	29.1526	29.4135			1	1.4653	0.456571	0.255704	1.21129	Q5T5C0	Syntaxin-binding protein 5	STXBP5	STXBP5
27.1082	26.9919	27.0055	26.6996			9	-0.197505	0.454974	0.257541	-1.20714	P02775	Platelet basic protein;Connective tissue-activating peptide III;TC-2;Connective tissue-activating peptide III(1-81);Beta-thromboglobulin;Neutrophil-activating peptide 2(74);Neutrophil-activating peptide 2(73);Neutrophil-activating peptide 2;TC-1;Neutrophil-activating peptide 2(1-66);Neutrophil-activating peptide 2(1-63)	PPBP	PPBP
24.2089	24.2738	24.261	24.3736			9	0.0759907	0.440204	0.272582	1.16891	P00742	Coagulation factor X;Factor X light chain;Factor X heavy chain;Activated factor Xa heavy chain	F10	F10
27.0204	23.7506	27.186	27.4088			7	1.91193	0.43936	0.275027	1.16674	P02746	Complement C1q subcomponent subunit B	C1QB	C1QB
21.183	23.1298	22.8469	24.1515			10	1.34277	0.431294	0.280714	1.14596	P05452	Tetranectin	CLEC3B	CLEC3B
29.416	30.5157	30.4576	30.72			61	0.62292	0.414142	0.296708	1.10198	P02675	Fibrinogen beta chain;Fibrinopeptide B;Fibrinogen beta chain	FGB	FGB
26.9746	24.8184	26.925	27.2428			31	1.18739	0.40929	0.298877	1.08958	P43652	Afamin	AFM	AFM
22.4334	22.6391	22.1885	22.4886			5	-0.197694	0.408132	0.300243	-1.08663	Q92496	Complement factor H-related protein 4	CFHR4	CFHR4
25.7935	23.443	25.8529	25.9134			3	1.26489	0.403944	0.301586	1.07595	P01700;P01712;P01709	Ig lambda chain V-I region HA;Ig lambda chain V-II region WIN;Ig lambda chain V-II region MGC		LV102
25.0314	25.7666	25.1998	24.5613			18	-0.51842	0.399574	0.303658	-1.06482	P07358	Complement component C8 beta chain	C8B	C8B
29.7117	30.0108	29.9749	30.0822			18	0.167275	0.394895	0.305695	1.05292	P04004	Vitronectin;Vitronectin V65 subunit;Vitronectin V10 subunit;Somatomedin-B	VTN	VTN
24.215	25.0857	23.7037	24.414			6	-0.591519	0.39485	0.303126	-1.0528	Q96IY4	Carboxypeptidase B2	CPB2	CPB2
31.8431	32.1424	31.7757	31.8788			59	-0.165555	0.3922	0.3044	-1.04607	P00751	Complement factor B;Complement factor B Ba fragment;Complement factor B Bb fragment	CFB	CFB
21.9719	22.7305	22.0218	21.8821			6	-0.399248	0.387916	0.318413	-1.03519	P13796	Plastin-2	LCP1	LCP1
21.4682	26.2526	26.405	26.2082			1	2.44621	0.382598	0.324721	1.02171	P01715	Ig lambda chain V-IV region Bau		LV401
24.5237	24.877	24.3332	24.6148			108	-0.226405	0.374922	0.339057	-1.00228	P0C0L4	Complement C4-A;Complement C4 beta chain;Complement C4-A alpha chain;C4a anaphylatoxin;C4b-A;C4d-A;Complement C4 gamma chain	C4A	C4A
27.9167	27.4525	27.7542	28.4379			34	0.41141	0.372331	0.34	0.995732	P01008	Antithrombin-III	SERPINC1	SERPINC1
22.0185	23.5405	23.3146	23.8194			3	0.787518	0.366974	0.33728	0.982201	Q9UGM5	Fetuin-B	FETUB	FETUB
22.4811	23.1053	22.7897	20.9454			2	-0.925672	0.354542	0.362032	-0.950852	Q13790	Apolipoprotein F	APOF	APOF
25.2594	22.5301	22.7003	22.7659			8	-1.16168	0.314802	0.399937	-0.851024	P01861	Ig gamma-4 chain C region	IGHG4	IGHG4
27.2973	24.6564	26.9384	27.2353			17	1.11003	0.308571	0.396813	0.835401	P51884	Lumican	LUM	LUM
32.2332	32.6305	32.2788	32.2527			13	-0.16613	0.308207	0.393736	-0.834489	P02652	Apolipoprotein A-II;Proapolipoprotein A-II;Truncated apolipoprotein A-II	APOA2	APOA2
24.3116	23.8115	24.5043	24.1286			7	0.254915	0.300426	0.406769	0.814982	P06276	Cholinesterase	BCHE	BCHE
28.4021	28.9701	28.3838	28.53			27	-0.229175	0.28705	0.411298	-0.781448	P02749	Beta-2-glycoprotein 1	APOH	APOH
23.3971	26.0175	25.5197	25.7874			4	0.946203	0.26195	0.439152	0.718441	P20851	C4b-binding protein beta chain	C4BPB	C4BPB
26.245	22.8463	25.708	25.7372			18	1.17693	0.251655	0.458406	0.692539	P02765	Alpha-2-HS-glycoprotein;Alpha-2-HS-glycoprotein chain A;Alpha-2-HS-glycoprotein chain B	AHSG	AHSG
21.8058	29	27.9088	27.7909			3	2.44692	0.24674	0.462448	0.680157	P80748	Ig lambda chain V-III region LOI		LV302
25.0693	25.5683	24.8367	25.3263			4	-0.237306	0.246259	0.459022	-0.678944	Q14520	Hyaluronan-binding protein 2;Hyaluronan-binding protein 2 50 kDa heavy chain;Hyaluronan-binding protein 2 50 kDa heavy chain alternate form;Hyaluronan-binding protein 2 27 kDa light chain;Hyaluronan-binding protein 2 27 kDa light chain alternate form	HABP2	HABP2
27.8905	27.4689	28.975	27.4493			15	0.53247	0.243819	0.459647	0.67279	P01834	Ig kappa chain C region	IGKC	IGKC
23.5605	23.237	23.2708	23.309			6	-0.108804	0.241944	0.456292	-0.66806	P02656	Apolipoprotein C-III	APOC3	APOC3
21.6101	23.4919	21.9809	21.8692			5	-0.625928	0.240361	0.460232	-0.664064	P00488	Coagulation factor XIII A chain	F13A1	F13A1
25.642	26.5608	25.6268	25.9587			18	-0.30862	0.227601	0.47459	-0.631798	CON__P13645;P13645	Keratin, type I cytoskeletal 10	KRT10	KRT10
21.0057	21.9585	21.7954	21.7704			3	0.300838	0.227382	0.4712	0.631243	P48740	Mannan-binding lectin serine protease 1;Mannan-binding lectin serine protease 1 heavy chain;Mannan-binding lectin serine protease 1 light chain	MASP1	MASP1
30.0984	30.0932	30.1079	30.042			25	-0.0208206	0.227172	0.467858	-0.630712	P05155	Plasma protease C1 inhibitor	SERPING1	SERPING1
25.6628	27.9331	27.4544	27.4487			23	0.65362	0.205576	0.501746	0.575796	O43866	CD5 antigen-like	CD5L	CD5L
25.8083	25.7286	23.9683	26.2985			8	-0.635036	0.193444	0.52621	-0.544739	P01623;P04206;P01622	Ig kappa chain V-III region WOL;Ig kappa chain V-III region GOL;Ig kappa chain V-III region Ti		KV305
25.1671	23.5588	23.8638	24.0263			12	-0.417915	0.182689	0.554111	-0.51706	P01860	Ig gamma-3 chain C region	IGHG3	IGHG3
22.0454	22.9622	21.1979	22.8562			2	-0.476756	0.177331	0.560331	-0.503211	P01703	Ig lambda chain V-I region NEWM		LV105
25.1468	23.4269	24.7588	24.6724			12	0.428743	0.17529	0.56274	0.497923	P15169	Carboxypeptidase N catalytic chain	CPN1	CPN1
31.002	31.3283	31.1763	31.3231			41	0.0845556	0.165577	0.575619	0.472679	P02679	Fibrinogen gamma chain	FGG	FGG
27.8059	28.1912	27.6934	28.0609			25	-0.121375	0.159154	0.581568	-0.455899	P04196	Histidine-rich glycoprotein	HRG	HRG
22.3533	23.0942	22.6861	23.1407			2	0.189684	0.151737	0.600859	0.43643	P06310	Ig kappa chain V-II region RPMI 6410		KV206
34.17	33.7273	33.7771	33.9261			107	-0.0970535	0.143834	0.602933	-0.415568	P01023	Alpha-2-macroglobulin	A2M	A2M
24.9918	25.6432	25.0866	25.281			27	-0.133645	0.135416	0.608583	-0.393206	P06681	Complement C2;Complement C2b fragment;Complement C2a fragment	C2	C2
21.0526	22.6762	22.25	22.0847			5	0.30298	0.127228	0.630895	0.371302	P07359	Platelet glycoprotein Ib alpha chain;Glycocalicin	GP1BA	GP1BA
28.2704	28.0987	27.9783	28.2802			12	-0.0553541	0.107847	0.672523	-0.318781	P05090	Apolipoprotein D	APOD	APOD
23.3617	23.1789	23.7363	23.0343			8	0.115007	0.107225	0.668156	0.317077	P05543	Thyroxine-binding globulin	SERPINA7	SERPINA7
26.2607	25.7281	25.5822	26.8008			36	0.1971	0.0997055	0.677884	0.296405	P10643	Complement component C7	C7	C7
22.9133	23.9262	23.7477	23.4007			1	0.154387	0.0968076	0.685231	0.288391	Q6P387	Uncharacterized protein C16orf46	C16orf46	C16orf46
24.0494	25.5949	24.615	24.6177			13	-0.205746	0.088848	0.699975	-0.266241	Q08380	Galectin-3-binding protein	LGALS3BP	LGALS3BP
22.0133	23.5689	22.4718	22.7486			4	-0.180927	0.0756485	0.730076	-0.229022	P43251	Biotinidase	BTD	BTD
23.858	24.7749	23.8675	24.525			7	-0.12016	0.0700365	0.753509	-0.212999	P36980	Complement factor H-related protein 2	CFHR2	CFHR2
22.502	21.4995	23.1305	20.3221			2	-0.27444	0.0600162	0.77325	-0.184071	P23083	Ig heavy chain V-I region V35		IGHV1-2
26.7034	23.3771	25.0265	25.5375			19	0.241739	0.046271	0.836224	0.143661	P27169	Serum paraoxonase/arylesterase 1	PON1	PON1
25.4208	24.9622	24.9552	25.343			16	-0.0423946	0.0454344	0.837778	-0.141172	P35858	Insulin-like growth factor-binding protein complex acid labile subunit	IGFALS	IGFALS
21.9516	23.1665	22.4812	22.7155			2	0.0393534	0.0199676	0.91735	0.0636135	P54108;P16562	Cysteine-rich secretory protein 3;Cysteine-rich secretory protein 2	CRISP3;CRISP2	CRISP3
22.0142	23.7742	22.9802	22.8682			6	0.0300198	0.0105794	0.966098	0.0340439	P04180	Phosphatidylcholine-sterol acyltransferase	LCAT	LCAT

## Sheet: SPSs_LTBI_SPSs_HC
5B_rep1	5B_rep2	6B_rep1	6B_rep2	Student's T-test Significant SPSs_LTBI_SPSs_HC	Student's T-test significant	Peptides	Student's T-test Difference SPSs_LTBI_SPSs_HC	-Log Student's T-test p-value SPSs_LTBI_SPSs_HC	Student's T-test q-value SPSs_LTBI_SPSs_HC	Student's T-test Test statistic SPSs_LTBI_SPSs_HC	Majority protein IDs	Protein names	Gene names	GN
22.8434	22.94	28.5481	28.4116	+	SPSs_LTBI_SPSs_HC	8	5.58822	3.65019	0	66.8376	P02776;P10720	Platelet factor 4;Platelet factor 4, short form;Platelet factor 4 variant;Platelet factor 4 variant(4-74);Platelet factor 4 variant(5-74);Platelet factor 4 variant(6-74)	PF4;PF4V1	PF4
23.016	24.1805	28.9397	29.0314	+	SPSs_LTBI_SPSs_HC	2	5.38729	1.93744	0	9.22424	Q8IU60	m7GpppN-mRNA hydrolase	DCP2	DCP2
26.2255	26.6006	31.642	31.7055	+	SPSs_LTBI_SPSs_HC	1	5.26073	2.88446	0	27.657	Q9NUV7;O15270	Serine palmitoyltransferase 3;Serine palmitoyltransferase 2	SPTLC3;SPTLC2	SPTLC3
28.3774	27.4748	31.9632	32.1235	+	SPSs_LTBI_SPSs_HC	37	4.11724	1.91484	0	8.98311	P01042	Kininogen-1;Kininogen-1 heavy chain;T-kinin;Bradykinin;Lysyl-bradykinin;Kininogen-1 light chain;Low molecular weight growth-promoting factor	KNG1	KNG1
23.1998	22.9232	27.2074	27.1411	+	SPSs_LTBI_SPSs_HC	10	4.11279	2.92315	0	28.919	O75636	Ficolin-3	FCN3	FCN3
27.7064	28.379	31.9738	31.8245	+	SPSs_LTBI_SPSs_HC	43	3.85643	2.10324	0	11.1954	P19823	Inter-alpha-trypsin inhibitor heavy chain H2	ITIH2	ITIH2
25.389	25.4628	29.0187	29.0394	+	SPSs_LTBI_SPSs_HC	1	3.60311	3.94607	0	93.9717	Q9BY43	Charged multivesicular body protein 4a	CHMP4A	CHMP4A
24.3141	23.3095	27.0658	27.631	+	SPSs_LTBI_SPSs_HC	19	3.53659	1.59268	0.0143158	6.13612	P60709	Actin, cytoplasmic 1;Actin, cytoplasmic 1, N-terminally processed	ACTB	ACTB
26.2715	25.8248	29.6127	29.536	+	SPSs_LTBI_SPSs_HC	27	3.52622	2.38673	0	15.5605	P02749	Beta-2-glycoprotein 1	APOH	APOH
23.9523	23.4578	27.1345	26.993	+	SPSs_LTBI_SPSs_HC	8	3.3587	2.23562	0	13.059	P01623;P04206;P01622	Ig kappa chain V-III region WOL;Ig kappa chain V-III region GOL;Ig kappa chain V-III region Ti		KV305
26.4838	26.1399	30.0034	29.0681	+	SPSs_LTBI_SPSs_HC	44	3.2239	1.63703	0	6.46995	P06396;CON__Q3SX14	Gelsolin	GSN	GSN
22.3103	23.2806	25.9018	25.9591	+	SPSs_LTBI_SPSs_HC	2	3.13498	1.63452	0	6.4506	O95714	E3 ubiquitin-protein ligase HERC2	HERC2	HERC2
29.1427	30.2926	32.5193	33.0726	+	SPSs_LTBI_SPSs_HC	12	3.07831	1.39382	0.01088	4.82431	P69905	Hemoglobin subunit alpha	HBA1	HBA1
23.5695	23.5064	26.7429	26.3886	+	SPSs_LTBI_SPSs_HC	6	3.02782	2.45434	0	16.8277	P00918	Carbonic anhydrase 2	CA2	CA2
21.7794	22.9643	25.3996	25.3854	+	SPSs_LTBI_SPSs_HC	3	3.02065	1.43904	0.0118261	5.09808	P01714	Ig lambda chain V-III region SH		LV301
25.3869	26.2767	28.538	28.5798	+	SPSs_LTBI_SPSs_HC	25	2.72709	1.59093	0.0139487	6.12327	P04196	Histidine-rich glycoprotein	HRG	HRG
23.199	23.2602	26.1836	25.7248	+	SPSs_LTBI_SPSs_HC	4	2.72461	2.14634	0	11.7715	P02747	Complement C1q subcomponent subunit C	C1QC	C1QC
23.3749	22.6543	25.876	25.5577	+	SPSs_LTBI_SPSs_HC	14	2.70223	1.68625	0	6.86018	O75882	Attractin	ATRN	ATRN
23.9603	25.0607	27.0675	27.061	+	SPSs_LTBI_SPSs_HC	40	2.55373	1.36235	0.0104615	4.64157	P13671	Complement component C6	C6	C6
25.985	26.5882	29.0898	28.5755	+	SPSs_LTBI_SPSs_HC	16	2.54602	1.631	0	6.42356	P01880	Ig delta chain C region	IGHD	IGHD
25.4065	25.0871	27.6436	27.8633	+	SPSs_LTBI_SPSs_HC	22	2.50661	2.22712	0	12.9307	P08697	Alpha-2-antiplasmin	SERPINF2	SERPINF2
22.5171	22.1593	25.092	24.5523	+	SPSs_LTBI_SPSs_HC	14	2.48396	1.78076	0	7.67239	P02042	Hemoglobin subunit delta	HBD	HBD
29.092	29.9844	31.8503	31.7775	+	SPSs_LTBI_SPSs_HC	59	2.27572	1.43665	0.0115745	5.08329	P00751	Complement factor B;Complement factor B Ba fragment;Complement factor B Bb fragment	CFB	CFB
24.0411	24.6666	26.2981	26.6994	+	SPSs_LTBI_SPSs_HC	7	2.14487	1.54177	0.0132683	5.77256	P02746	Complement C1q subcomponent subunit B	C1QB	C1QB
30.896	31.0706	33.3474	32.7836	+	SPSs_LTBI_SPSs_HC	78	2.0822	1.7098	0	7.0546	P02671	Fibrinogen alpha chain;Fibrinopeptide A;Fibrinogen alpha chain	FGA	FGA
26.3289	25.9888	28.6513	27.7833	+	SPSs_LTBI_SPSs_HC	30	2.05843	1.32199	0.0100741	4.41603	P03952	Plasma kallikrein;Plasma kallikrein heavy chain;Plasma kallikrein light chain	KLKB1	KLKB1
27.3946	27.9952	29.7672	29.5878	+	SPSs_LTBI_SPSs_HC	54	1.9826	1.61816	0.0147027	6.32591	Q14624	Inter-alpha-trypsin inhibitor heavy chain H4;70 kDa inter-alpha-trypsin inhibitor heavy chain H4;35 kDa inter-alpha-trypsin inhibitor heavy chain H4	ITIH4	ITIH4
28.16	28.1406	30.1603	30.0392	+	SPSs_LTBI_SPSs_HC	33	1.94941	3.00532	0	31.7936	P19827	Inter-alpha-trypsin inhibitor heavy chain H1	ITIH1	ITIH1
29.1723	28.634	30.4613	30.6776	+	SPSs_LTBI_SPSs_HC	20	1.66628	1.53764	0.0129524	5.74396	P68871	Hemoglobin subunit beta;LVV-hemorphin-7;Spinorphin	HBB	HBB
25.4861	25.2535	26.6606	26.9983	+	SPSs_LTBI_SPSs_HC	14	1.45968	1.71749	0	7.11917	P08519	Apolipoprotein(a)	LPA	LPA
30.9783	31.0674	31.9716	32.2811	+	SPSs_LTBI_SPSs_HC	13	1.10352	1.68535	0	6.85287	P02652	Apolipoprotein A-II;Proapolipoprotein A-II;Truncated apolipoprotein A-II	APOA2	APOA2
32.0032	32.2734	33.3308	33.0117	+	SPSs_LTBI_SPSs_HC	107	1.03301	1.41335	0.011102	4.94093	P01023	Alpha-2-macroglobulin	A2M	A2M
32.3044	32.4006	32.7262	32.8763	+	SPSs_LTBI_SPSs_HC	176	0.44878	1.4288	0.0113333	5.03492	P01024	Complement C3;Complement C3 beta chain;C3-beta-c;Complement C3 alpha chain;C3a anaphylatoxin;Acylation stimulating protein;Complement C3b alpha chain;Complement C3c alpha chain fragment 1;Complement C3dg fragment;Complement C3g fragment;Complement C3d fragment;Complement C3f fragment;Complement C3c alpha chain fragment 2	C3	C3
28.1282	28.1791	28.3203	28.3906	+	SPSs_LTBI_SPSs_HC	58	0.201756	1.36433	0.0106667	4.65285	P02751	Fibronectin;Anastellin;Ugl-Y1;Ugl-Y2;Ugl-Y3	FN1	FN1
29.1661	29.1999	28.5322	28.5009	+	SPSs_LTBI_SPSs_HC	38	-0.66645	2.92231	0	-28.8911	P00734	Prothrombin;Activation peptide fragment 1;Activation peptide fragment 2;Thrombin light chain;Thrombin heavy chain	F2	F2
32.6421	32.4832	31.6138	31.5731	+	SPSs_LTBI_SPSs_HC	109	-0.969191	2.14988	0	-11.8201	P0C0L5	Complement C4-B;Complement C4 beta chain;Complement C4-B alpha chain;C4a anaphylatoxin;C4b-B;C4d-B;Complement C4 gamma chain	C4B	C4B
30.0758	30.0894	29.1401	29.0327	+	SPSs_LTBI_SPSs_HC	68	-0.996255	2.53221	0	-18.4139	P01031	Complement C5;Complement C5 beta chain;Complement C5 alpha chain;C5a anaphylatoxin;Complement C5 alpha chain	C5	C5
25.1305	25.0699	24.0133	24.1774	+	SPSs_LTBI_SPSs_HC	10	-1.00486	2.12495	0	-11.4822	P01591	Immunoglobulin J chain	IGJ	JCHAIN
32.3653	32.2456	31.2166	31.0434	+	SPSs_LTBI_SPSs_HC	37	-1.17549	2.10075	0	-11.1629	P01871	Ig mu chain C region	IGHM	IGHM
29.8182	30.3334	28.5401	28.2306	+	SPSs_LTBI_SPSs_HC	10	-1.69045	1.52035	0.0126512	-5.6256	P02743	Serum amyloid P-component;Serum amyloid P-component(1-203)	APCS	APCS
29.7248	30.1401	28.3368	28.0812	+	SPSs_LTBI_SPSs_HC	23	-1.72346	1.71148	0	-7.06867	P05546	Heparin cofactor 2	SERPIND1	SERPIND1
28.7621	29.3223	27.2881	27.1972	+	SPSs_LTBI_SPSs_HC	21	-1.79951	1.62025	0	-6.3417	P02750	Leucine-rich alpha-2-glycoprotein	LRG1	LRG1
29.3597	29.9435	27.9017	27.6164	+	SPSs_LTBI_SPSs_HC	2	-1.89255	1.54932	0.0136	-5.82519	Q4G0P3	Hydrocephalus-inducing protein homolog	HYDIN	HYDIN
28.7756	28.8842	27.1565	26.6898	+	SPSs_LTBI_SPSs_HC	19	-1.90672	1.8117	0	-7.95756	P27169	Serum paraoxonase/arylesterase 1	PON1	PON1
28.6357	28.1662	26.205	26.2434	+	SPSs_LTBI_SPSs_HC	23	-2.17673	1.93894	0	-9.24053	P02760	Protein AMBP;Alpha-1-microglobulin;Inter-alpha-trypsin inhibitor light chain;Trypstatin	AMBP	AMBP
24.3033	24.0927	21.8008	21.7689	+	SPSs_LTBI_SPSs_HC	3	-2.41314	2.71167	0	-22.657	P01700;P01712;P01709	Ig lambda chain V-I region HA;Ig lambda chain V-II region WIN;Ig lambda chain V-II region MGC		LV102
34.2591	33.9848	31.8338	31.4601	+	SPSs_LTBI_SPSs_HC	73	-2.47502	2.06258	0	-10.6771	CON__P02768-1;P02768	Serum albumin	ALB	ALB
29.1192	28.2756	26.0102	26.4237	+	SPSs_LTBI_SPSs_HC	26	-2.48044	1.46791	0.0120889	-5.28008	P25311	Zinc-alpha-2-glycoprotein	AZGP1	AZGP1
25.4916	26.091	23.452	22.648	+	SPSs_LTBI_SPSs_HC	2	-2.74131	1.49668	0.0123636	-5.46716	P23083	Ig heavy chain V-I region V35		IGHV1-2
27.9786	28.1446	25.4865	24.9643	+	SPSs_LTBI_SPSs_HC	22	-2.83621	2.03613	0	-10.3526	P07357	Complement component C8 alpha chain	C8A	C8A
29.6874	29.7599	26.7483	26.4019	+	SPSs_LTBI_SPSs_HC	1	-3.14855	2.50258	0	-17.7937	Q5T5C0	Syntaxin-binding protein 5	STXBP5	STXBP5
26.4775	27.8461	24.1642	23.6683	+	SPSs_LTBI_SPSs_HC	17	-3.24562	1.32988	0.0102642	-4.45933	P51884	Lumican	LUM	LUM
25.9966	26.5291	22.3337	23.256	+	SPSs_LTBI_SPSs_HC	2	-3.46806	1.6426	0	-6.51301	P04211	Ig lambda chain V region 4A		LV001
28.5609	29.1396	22.5315	22.1549	+	SPSs_LTBI_SPSs_HC	18	-6.50704	2.55238	0	-18.8484	P02765	Alpha-2-HS-glycoprotein;Alpha-2-HS-glycoprotein chain A;Alpha-2-HS-glycoprotein chain B	AHSG	AHSG
30.1413	29.5168	28.5257	28.1863	+	SPSs_LTBI_SPSs_HC	88	-1.47304	1.27106	0.00989091	-4.14492	P08603	Complement factor H	CFH	CFH
26.6465	27.8053	24.2868	22.8886	+	SPSs_LTBI_SPSs_HC	1	-3.63821	1.24404	0.0178571	-4.00687	Q66K66	Transmembrane protein 198	TMEM198	TMEM198
27.8956	28.5982	26.8637	26.5157	+	SPSs_LTBI_SPSs_HC	31	-1.55717	1.23705	0.0255439	-3.9718	P00736	Complement C1r subcomponent;Complement C1r subcomponent heavy chain;Complement C1r subcomponent light chain	C1R	C1R
26.0105	25.9725	24.2621	23.0499	+	SPSs_LTBI_SPSs_HC	23	-2.33551	1.21269	0.0251034	-3.85157	P04264;CON__P04264	Keratin, type II cytoskeletal 1	KRT1	KRT1
30.5688	30.0724	31.8849	31.3687	+	SPSs_LTBI_SPSs_HC	54	1.3062	1.16997	0.024678	3.64795	P02774	Vitamin D-binding protein	GC	GC
24.5652	24.678	23.7903	23.1567	+	SPSs_LTBI_SPSs_HC	3	-1.14806	1.15268	0.0409333	-3.56808	P01825;P06331;P01824	Ig heavy chain V-II region NEWM;Ig heavy chain V-II region ARH-77;Ig heavy chain V-II region WAH		IGHV4-59
22.4668	23.6502	25.2763	24.9393	+	SPSs_LTBI_SPSs_HC	15	2.04929	1.0995	0.0402623	3.331	P00748	Coagulation factor XII;Coagulation factor XIIa heavy chain;Beta-factor XIIa part 1;Coagulation factor XIIa light chain	F12	F12
28.819	28.7113	27.8347	28.2542	+	SPSs_LTBI_SPSs_HC	27	-0.720701	1.09874	0.0396129	-3.32768	P02649	Apolipoprotein E	APOE	APOE
25.2687	25.5237	23.5226	21.8825	+	SPSs_LTBI_SPSs_HC	7	-2.69358	1.07963	0.047619	-3.24562	P36980	Complement factor H-related protein 2	CFHR2	CFHR2
32.0432	32.2999	32.5842	32.7791	+	SPSs_LTBI_SPSs_HC	59	0.510086	1.06047	0.046875	3.16491	P02647	Apolipoprotein A-I;Proapolipoprotein A-I;Truncated apolipoprotein A-I	APOA1	APOA1
27.3051	28.1439	26.3683	25.6621	+	SPSs_LTBI_SPSs_HC	31	-1.70928	1.04912	0.0461538	-3.11782	P43652	Afamin	AFM	AFM
24.3578	24.3318	26.7369	25.5568			9	1.80207	1.0334	0.053697	3.05348	P08185	Corticosteroid-binding globulin	SERPINA6	SERPINA6
24.6801	26.3056	23.1846	22.7672			12	-2.51695	1.02005	0.0610149	-2.9996	P29622	Kallistatin	SERPINA4	SERPINA4
31.3712	32.0721	30.7309	30.5351			190	-1.08867	1.01814	0.0601176	-2.99193	P04114	Apolipoprotein B-100;Apolipoprotein B-48	APOB	APOB
26.4747	26.3953	24.9151	23.3697			13	-2.29261	1.01092	0.0592464	-2.96314	Q03591	Complement factor H-related protein 1	CFHR1	CFHR1
26.5044	27.4501	22.9847	24.8407			27	-3.06455	1.00566	0.0584	-2.94228	P06681	Complement C2;Complement C2b fragment;Complement C2a fragment	C2	C2
26.0681	26.9243	24.7643	23.2287			7	-2.49972	0.980356	0.0575775	-2.84348	P49908	Selenoprotein P	SEPP1	SEPP1
25.9474	24.1615	21.9367	22.8621			3	-2.65507	0.926273	0.0567778	-2.6401	P27918	Properdin	CFP	CFP
24.5553	26.276	23.2436	21.6118			6	-2.98789	0.892965	0.056	-2.51989	P02741	C-reactive protein;C-reactive protein(1-205)	CRP	CRP
25.1421	25.7042	23.7663	21.6899			10	-2.69509	0.888966	0.0552432	-2.5057	P02790	Hemopexin	HPX	HPX
26.8266	27.0635	25.8591	24.387			12	-1.82201	0.871375	0.0545067	-2.4439	P15169	Carboxypeptidase N catalytic chain	CPN1	CPN1
30.9254	31.7938	32.3265	32.6966			46	1.15198	0.870414	0.0537895	2.44055	P01009	Alpha-1-antitrypsin;Short peptide from AAT	SERPINA1	SERPINA1
27.9319	28.8654	27.3229	27.1907			29	-1.14183	0.86516	0.0530909	-2.4223	P09871	Complement C1s subcomponent;Complement C1s subcomponent heavy chain;Complement C1s subcomponent light chain	C1S	C1S
29.8687	30.427	29.5147	29.4062			18	-0.687399	0.863687	0.0593846	-2.4172	P04004	Vitronectin;Vitronectin V65 subunit;Vitronectin V10 subunit;Somatomedin-B	VTN	VTN
28.4116	27.3439	26.3198	26.7182			25	-1.35876	0.85427	0.0586329	-2.38474	P01877	Ig alpha-2 chain C region	IGHA2	IGHA2
29.25	29.6822	28.9837	28.6541			31	-0.647195	0.853297	0.0579	-2.38141	P04003	C4b-binding protein alpha chain	C4BPA	C4BPA
23.2036	22.6829	23.5785	23.5384			1	0.615229	0.845882	0.0571852	2.35606	Q05315	Galectin-10	CLC	CLC
22.5528	24.3144	25.5401	25.4556			10	2.06427	0.841436	0.0564878	2.34095	P07360	Complement component C8 gamma chain	C8G	C8G
25.7813	24.5763	23.9181	22.8049			17	-1.81731	0.803878	0.0623614	-2.21558	P00738	Haptoglobin;Haptoglobin alpha chain;Haptoglobin beta chain	HP	HP
30.6099	31.3068	30.2187	30.173			29	-0.762509	0.794134	0.061619	-2.18371	P01011	Alpha-1-antichymotrypsin;Alpha-1-antichymotrypsin His-Pro-less	SERPINA3	SERPINA3
28.1678	29.0445	29.6017	29.5257			9	0.95762	0.791891	0.0608941	2.17641	P35542	Serum amyloid A-4 protein	SAA4	SAA4
23.0442	25.2595	26.5613	26.5592			36	2.40839	0.791232	0.060186	2.17427	P10643	Complement component C7	C7	C7
30.0933	30.5023	29.5659	29.905			25	-0.56236	0.773532	0.0647356	-2.11719	P05155	Plasma protease C1 inhibitor	SERPING1	SERPING1
25.9029	27.3623	24.1448	25.2671			5	-1.92665	0.765948	0.064	-2.09299	P01780;P01763;P01762	Ig heavy chain V-III region JON;Ig heavy chain V-III region WEA;Ig heavy chain V-III region TRO		IGHV3-7
24.506	25.5065	23.8504	24.0723			4	-1.04488	0.748952	0.0745169	-2.03931	P14151	L-selectin	SELL	SELL
27.5563	29.2599	26.0881	26.9199			3	-1.9041	0.739174	0.0736889	-2.00876	P01743	Ig heavy chain V-I region HG3		IGHV1-46
27.0443	25.7013	25.1917	24.9221			4	-1.31592	0.710782	0.0778901	-1.9214	Q14520	Hyaluronan-binding protein 2;Hyaluronan-binding protein 2 50 kDa heavy chain;Hyaluronan-binding protein 2 50 kDa heavy chain alternate form;Hyaluronan-binding protein 2 27 kDa light chain;Hyaluronan-binding protein 2 27 kDa light chain alternate form	HABP2	HABP2
25.0416	25.6225	25.8229	27.0438			28	1.10127	0.611106	0.114609	1.62909	P02748	Complement component C9;Complement component C9a;Complement component C9b	C9	C9
24.5188	24.8495	25.0636	26.2717			108	0.98353	0.590234	0.134882	1.57043	P0C0L4	Complement C4-A;Complement C4 beta chain;Complement C4-A alpha chain;C4a anaphylatoxin;C4b-A;C4d-A;Complement C4 gamma chain	C4A	C4A
23.6155	23.7511	21.8109	23.302			4	-1.12688	0.566722	0.139234	-1.50527	Q99878;Q96KK5;Q9BTM1;P20671;P0C0S8;Q16777;Q6FI13;Q93077;Q7L7L0;P04908;Q8IUE6;P16104	Histone H2A type 1-J;Histone H2A type 1-H;Histone H2A.J;Histone H2A type 1-D;Histone H2A type 1;Histone H2A type 2-C;Histone H2A type 2-A;Histone H2A type 1-C;Histone H2A type 3;Histone H2A type 1-B/E;Histone H2A type 2-B;Histone H2AX	HIST1H2AJ;HIST1H2AH;H2AFJ;HIST1H2AD;HIST1H2AG;HIST2H2AC;HIST2H2AA3;HIST1H2AC;HIST3H2A;HIST1H2AB;HIST2H2AB;H2AFX	HIST1H2AJ
25.9572	25.2958	25.2784	24.4247			26	-0.774961	0.54108	0.143495	-1.43527	P02787	Serotransferrin	TF	TF
27.7611	28.6983	27.0513	27.7439			20	-0.83204	0.538397	0.142	-1.42801	P36955	Pigment epithelium-derived factor	SERPINF1	SERPINF1
27.7956	27.6906	27.8953	28.5889			18	0.49901	0.536492	0.140536	1.42286	P0CG05	Ig lambda-2 chain C regions	IGLC2	IGLC2
25.9453	23.6819	23.6579	21.8928			3	-2.03825	0.535522	0.139102	-1.42024	P01617;P01614;P06309	Ig kappa chain V-II region TEW;Ig kappa chain V-II region Cum;Ig kappa chain V-II region GM607		KV204
26.3182	26.9909	26.306	26.004			14	-0.499475	0.511108	0.180768	-1.35473	P01857	Ig gamma-1 chain C region	IGHG1	IGHG1
23.3786	25.5198	25.3611	27.0825			15	1.7726	0.486829	0.19352	1.29042	P00915	Carbonic anhydrase 1	CA1	CA1
24.5119	23.7248	23.533	23.6812			7	-0.511226	0.481595	0.191604	-1.27665	O95445	Apolipoprotein M	APOM	APOM
26.2343	25.3016	25.399	23.8429			19	-1.14706	0.476983	0.189725	-1.26455	P01019	Angiotensinogen;Angiotensin-1;Angiotensin-2;Angiotensin-3;Angiotensin-4;Angiotensin 1-9;Angiotensin 1-7;Angiotensin 1-5;Angiotensin 1-4	AGT	AGT
25.8841	26.5361	25.8804	25.759			8	-0.390385	0.443444	0.207301	-1.17728	P05160	Coagulation factor XIII B chain	F13B	F13B
30.7724	31.5589	31.6139	31.6271			41	0.454889	0.43538	0.214923	1.15648	P02679	Fibrinogen gamma chain	FGG	FGG
23.803	25.8983	24.1976	22.1791			11	-1.6623	0.430018	0.218057	-1.14268	Q16610	Extracellular matrix protein 1	ECM1	ECM1
25.2069	23.4427	22.9864	23.71			11	-0.976564	0.383607	0.252906	-1.02427	P02753	Retinol-binding protein 4;Plasma retinol-binding protein(1-182);Plasma retinol-binding protein(1-181);Plasma retinol-binding protein(1-179);Plasma retinol-binding protein(1-176)	RBP4	RBP4
30.7589	30.2565	30.7939	30.7382			63	0.258325	0.382776	0.250542	1.02216	P00747	Plasminogen;Plasmin heavy chain A;Activation peptide;Angiostatin;Plasmin heavy chain A, short form;Plasmin light chain B	PLG	PLG
30.6462	30.4177	30.4994	30.0921			54	-0.23618	0.378514	0.248222	-1.01137	P06727	Apolipoprotein A-IV	APOA4	APOA4
26.0792	26.9067	25.9147	26.2138			13	-0.428656	0.36385	0.259303	-0.974316	P32119	Peroxiredoxin-2	PRDX2	PRDX2
27.3096	23.1014	27.129	27.3787			12	2.04835	0.362852	0.256945	0.971797	P22792	Carboxypeptidase N subunit 2	CPN2	CPN2
28.1114	27.4489	28.5016	27.9114			12	0.426351	0.358611	0.254631	0.961105	P05090	Apolipoprotein D	APOD	APOD
28.0154	27.915	27.176	28.0036			15	-0.375365	0.334508	0.289643	-0.900471	P01834	Ig kappa chain C region	IGKC	IGKC
26.5922	23.1481	22.0522	24.2428			7	-1.72267	0.312041	0.305558	-0.844099	P06276	Cholinesterase	BCHE	BCHE
24.0018	22.9169	23.0852	22.9105			7	-0.461483	0.310369	0.302877	-0.839909	P02766	Transthyretin	TTR	TTR
23.1625	26.6437	24.1954	22.4618			9	-1.57454	0.298332	0.312139	-0.809734	P00742	Coagulation factor X;Factor X light chain;Factor X heavy chain;Activated factor Xa heavy chain	F10	F10
29.2356	26.292	26.7397	26.3944			4	-1.19677	0.297468	0.309448	-0.807568	P59666;P59665	Neutrophil defensin 3;HP 3-56;Neutrophil defensin 2;Neutrophil defensin 1;HP 1-56;Neutrophil defensin 2	DEFA3;DEFA1	DEFA3
22.9574	24.2692	24.2908	23.8551			25	0.459669	0.240762	0.356581	0.665077	P05156	Complement factor I;Complement factor I heavy chain;Complement factor I light chain	CFI	CFI
31.5003	29.4066	31.2098	31.0362			15	0.66955	0.229808	0.378983	0.637387	B9A064;P0CG04	Immunoglobulin lambda-like polypeptide 5;Ig lambda-1 chain C regions	IGLL5;IGLC1	IGLL5
25.9775	26.3764	24.9142	26.4577			25	-0.491031	0.221374	0.396437	-0.616008	Q06033	Inter-alpha-trypsin inhibitor heavy chain H3	ITIH3	ITIH3
26.7372	25.1461	25.9077	24.8932			30	-0.541224	0.204723	0.4136	-0.573618	P20742	Pregnancy zone protein	PZP	PZP
29.2932	27.8291	22.7283	30.0987			3	-2.14762	0.203933	0.410182	-0.571599	P80748	Ig lambda chain V-III region LOI		LV302
23.3734	23.3681	23.1346	24.2112			19	0.302116	0.199879	0.410557	0.561233	P07225	Vitamin K-dependent protein S	PROS1	PROS1
28.475	24.7425	27.5982	22.0772			9	-1.77104	0.188291	0.419772	-0.531497	P02655	Apolipoprotein C-II;Proapolipoprotein C-II	APOC2	APOC2
26.0497	26.8377	26.213	26.2587			1	-0.207885	0.186444	0.424452	-0.526742	A6NMB1	Sialic acid-binding Ig-like lectin 16	SIGLEC16	SIGLEC16
24.4195	25.6322	25.3304	25.2999			6	0.289301	0.167215	0.458944	0.476946	P03951	Coagulation factor XI;Coagulation factor XIa heavy chain;Coagulation factor XIa light chain	F11	F11
25.9037	27.6821	26.288	26.4941			18	-0.40184	0.156485	0.484127	-0.448905	CON__P13645;P13645	Keratin, type I cytoskeletal 10	KRT10	KRT10
25.0847	24.6505	25.685	22.7869			4	-0.631696	0.149726	0.488189	-0.431132	P20851	C4b-binding protein beta chain	C4BPB	C4BPB
28.9031	28.0913	27.4772	28.8771			33	-0.32001	0.136281	0.519875	-0.395511	P04217	Alpha-1B-glycoprotein	A1BG	A1BG
23.0867	25.0098	24.4717	24.2748			9	0.325034	0.114263	0.563721	0.336278	P01854	Ig epsilon chain C region	IGHE	IGHE
25.7017	25.9304	25.8421	25.7157			21	-0.0371046	0.0952285	0.623754	-0.284013	P07996;CON__Q28194	Thrombospondin-1	THBS1	THBS1
28.983	27.2712	28.1769	27.6906			31	-0.193325	0.0715295	0.695328	-0.217274	P10909	Clusterin;Clusterin beta chain;Clusterin alpha chain	CLU	CLU
27.4753	22.7596	25.5367	23.6319			23	-0.533109	0.0688664	0.69697	-0.209643	Q96PD5	N-acetylmuramoyl-L-alanine amidase	PGLYRP2	PGLYRP2
31.0332	30.9766	30.6264	31.2531			61	-0.0651703	0.0679889	0.691729	-0.207122	P02675	Fibrinogen beta chain;Fibrinopeptide B;Fibrinogen beta chain	FGB	FGB
33.8152	33.281	33.9913	32.8458			29	-0.12949	0.0672165	0.686567	-0.2049	P01876	Ig alpha-1 chain C region	IGHA1	IGHA1
24.5233	26.8741	26.5233	25.3224			9	0.224154	0.0551389	0.722548	0.169832	P02775	Platelet basic protein;Connective tissue-activating peptide III;TC-2;Connective tissue-activating peptide III(1-81);Beta-thromboglobulin;Neutrophil-activating peptide 2(74);Neutrophil-activating peptide 2(73);Neutrophil-activating peptide 2;TC-1;Neutrophil-activating peptide 2(1-66);Neutrophil-activating peptide 2(1-63)	PPBP	PPBP
28.7924	29.9313	29.4461	29.4512			76	0.0868206	0.0492386	0.731941	0.152461	P00450	Ceruloplasmin	CP	CP
26.5742	29.1232	27.3567	27.946			34	-0.197315	0.048691	0.729927	-0.150841	P01008	Antithrombin-III	SERPINC1	SERPINC1
26.399	22.3119	24.3232	24.8874			18	0.249822	0.0387305	0.789217	0.121101	P07358	Complement component C8 beta chain	C8B	C8B
28.418	26.3133	28.0015	26.6619			23	-0.0339546	0.00843908	0.966043	-0.0272203	O43866	CD5 antigen-like	CD5L	CD5L

## Sheet: SPSs_NTM_SPSs_HC
5B_rep1	5B_rep2	7B_rep1	7B_rep2	Student's T-test Significant SPSs_NTM_SPSs_HC	Student's T-test significant	Peptides	Student's T-test Difference SPSs_NTM_SPSs_HC	-Log Student's T-test p-value SPSs_NTM_SPSs_HC	Student's T-test q-value SPSs_NTM_SPSs_HC	Student's T-test Test statistic SPSs_NTM_SPSs_HC	Majority protein IDs	Protein names	Gene names	GN
22.682	22.8468	30.101	29.7394	+	SPSs_NTM_SPSs_HC	2	7.15578	3.11352	0	36.0171	P01624;P04207;P01605	Ig kappa chain V-III region POM;Ig kappa chain V-III region CLL;Ig kappa chain V-I region Lay		KV306
22.3839	22.7124	29.1868	28.6207	+	SPSs_NTM_SPSs_HC	8	6.35559	2.57819	0	19.4193	P02776;P10720	Platelet factor 4;Platelet factor 4, short form;Platelet factor 4 variant;Platelet factor 4 variant(4-74);Platelet factor 4 variant(5-74);Platelet factor 4 variant(6-74)	PF4;PF4V1	PF4
26.2255	26.6006	33.0187	32.4356	+	SPSs_NTM_SPSs_HC	1	6.31411	2.52283	0	18.2153	Q9NUV7;O15270	Serine palmitoyltransferase 3;Serine palmitoyltransferase 2	SPTLC3;SPTLC2	SPTLC3
23.0476	21.9745	28.57	28.1692	+	SPSs_NTM_SPSs_HC	8	5.85851	2.02581	0	10.2286	P01623;P04206;P01622	Ig kappa chain V-III region WOL;Ig kappa chain V-III region GOL;Ig kappa chain V-III region Ti		KV305
25.389	25.4628	31.021	29.8621	+	SPSs_NTM_SPSs_HC	1	5.01561	1.88152	0	8.63867	Q9BY43	Charged multivesicular body protein 4a	CHMP4A	CHMP4A
28.3774	27.4748	33.2736	32.4071	+	SPSs_NTM_SPSs_HC	37	4.91424	1.80071	0.0253333	7.85512	P01042	Kininogen-1;Kininogen-1 heavy chain;T-kinin;Bradykinin;Lysyl-bradykinin;Kininogen-1 light chain;Low molecular weight growth-promoting factor	KNG1	KNG1
25.9572	25.2958	30.2799	29.6634	+	SPSs_NTM_SPSs_HC	26	4.34513	1.97262	0	9.61214	P02787	Serotransferrin	TF	TF
27.7064	28.379	32.7539	31.8187	+	SPSs_NTM_SPSs_HC	43	4.24357	1.74647	0.0217143	7.36774	P19823	Inter-alpha-trypsin inhibitor heavy chain H2	ITIH2	ITIH2
26.4838	26.1399	30.7442	30.0189	+	SPSs_NTM_SPSs_HC	44	4.06969	2.01843	0	10.1408	P06396;CON__Q3SX14	Gelsolin	GSN	GSN
23.8196	22.9085	26.9898	26.9601	+	SPSs_NTM_SPSs_HC	6	3.61092	1.80794	0.0268235	7.92232	Q02985	Complement factor H-related protein 3	CFHR3	CFHR3
22.7989	23.7842	26.6175	26.6346	+	SPSs_NTM_SPSs_HC	25	3.3345	1.67483	0.019	6.7677	P05156	Complement factor I;Complement factor I heavy chain;Complement factor I light chain	CFI	CFI
24.5188	24.8495	28.0085	27.8446	+	SPSs_NTM_SPSs_HC	108	3.24239	2.49169	0	17.5708	P0C0L4	Complement C4-A;Complement C4 beta chain;Complement C4-A alpha chain;C4a anaphylatoxin;C4b-A;C4d-A;Complement C4 gamma chain	C4A	C4A
26.2715	25.8248	29.7447	28.4987	+	SPSs_NTM_SPSs_HC	27	3.07356	1.36276	0.0116923	4.64392	P02749	Beta-2-glycoprotein 1	APOH	APOH
25.4065	25.0871	28.4529	27.6922	+	SPSs_NTM_SPSs_HC	22	2.82572	1.68499	0.0198261	6.84994	P08697	Alpha-2-antiplasmin	SERPINF2	SERPINF2
23.2273	24.3144	26.6619	26.4478	+	SPSs_NTM_SPSs_HC	10	2.78403	1.42726	0.0134118	5.0255	P07360	Complement component C8 gamma chain	C8G	C8G
25.4861	25.2535	28.1175	27.7467	+	SPSs_NTM_SPSs_HC	14	2.56236	2.14162	0	11.7072	P08519	Apolipoprotein(a)	LPA	LPA
24.5119	23.7248	26.3023	27.0466	+	SPSs_NTM_SPSs_HC	7	2.55605	1.37586	0.012	4.71926	O95445	Apolipoprotein M	APOM	APOM
25.1421	25.7042	27.5231	28.0931	+	SPSs_NTM_SPSs_HC	10	2.38497	1.56814	0.0162857	5.9583	P02790	Hemopexin	HPX	HPX
30.9254	31.7938	33.4653	33.948	+	SPSs_NTM_SPSs_HC	46	2.34705	1.37672	0.0123243	4.72423	P01009	Alpha-1-antitrypsin;Short peptide from AAT	SERPINA1	SERPINA1
30.896	31.0706	33.41	32.9412	+	SPSs_NTM_SPSs_HC	78	2.1923	1.89392	0	8.76542	P02671	Fibrinogen alpha chain;Fibrinopeptide A;Fibrinogen alpha chain	FGA	FGA
27.3946	27.9952	30.1111	29.6468	+	SPSs_NTM_SPSs_HC	54	2.18405	1.5391	0.0147097	5.75409	Q14624	Inter-alpha-trypsin inhibitor heavy chain H4;70 kDa inter-alpha-trypsin inhibitor heavy chain H4;35 kDa inter-alpha-trypsin inhibitor heavy chain H4	ITIH4	ITIH4
25.0416	25.6225	27.2446	27.702	+	SPSs_NTM_SPSs_HC	28	2.14126	1.54459	0.0152	5.79217	P02748	Complement component C9;Complement component C9a;Complement component C9b	C9	C9
29.092	29.9844	31.4465	31.4842	+	SPSs_NTM_SPSs_HC	59	1.92716	1.30336	0.0108571	4.31515	P00751	Complement factor B;Complement factor B Ba fragment;Complement factor B Bb fragment	CFB	CFB
25.1305	25.0699	27.0614	26.6043	+	SPSs_NTM_SPSs_HC	10	1.73262	1.76323	0.0228	7.51522	P01591	Immunoglobulin J chain	IGJ	JCHAIN
32.0032	32.2734	33.8296	33.8163	+	SPSs_NTM_SPSs_HC	107	1.68468	2.19478	0	12.4538	P01023	Alpha-2-macroglobulin	A2M	A2M
32.3044	32.4006	32.8667	32.8211	+	SPSs_NTM_SPSs_HC	176	0.4914	1.93774	0	9.22748	P01024	Complement C3;Complement C3 beta chain;C3-beta-c;Complement C3 alpha chain;C3a anaphylatoxin;Acylation stimulating protein;Complement C3b alpha chain;Complement C3c alpha chain fragment 1;Complement C3dg fragment;Complement C3g fragment;Complement C3d fragment;Complement C3f fragment;Complement C3c alpha chain fragment 2	C3	C3
32.6421	32.4832	31.0231	30.8174	+	SPSs_NTM_SPSs_HC	109	-1.64238	2.20739	0	-12.6377	P0C0L5	Complement C4-B;Complement C4 beta chain;Complement C4-B alpha chain;C4a anaphylatoxin;C4b-B;C4d-B;Complement C4 gamma chain	C4B	C4B
28.7756	28.8842	27.3222	26.5489	+	SPSs_NTM_SPSs_HC	19	-1.89437	1.39845	0.0126667	-4.85176	P27169	Serum paraoxonase/arylesterase 1	PON1	PON1
30.6462	30.4177	28.8421	28.0495	+	SPSs_NTM_SPSs_HC	54	-2.08616	1.43259	0.0138182	-5.05824	P06727	Apolipoprotein A-IV	APOA4	APOA4
25.8841	26.5361	24.0465	23.6339	+	SPSs_NTM_SPSs_HC	8	-2.36989	1.5936	0.0168889	-6.14286	P05160	Coagulation factor XIII B chain	F13B	F13B
26.5044	27.4501	24.4191	24.671	+	SPSs_NTM_SPSs_HC	27	-2.43217	1.41819	0.0130286	-4.97019	P06681	Complement C2;Complement C2b fragment;Complement C2a fragment	C2	C2
26.0792	26.9067	24.2469	23.3073	+	SPSs_NTM_SPSs_HC	13	-2.71582	1.30767	0.011122	-4.33827	P32119	Peroxiredoxin-2	PRDX2	PRDX2
29.7248	30.1401	27.0837	26.1541	+	SPSs_NTM_SPSs_HC	23	-3.31351	1.642	0.0175385	-6.5084	P05546	Heparin cofactor 2	SERPIND1	SERPIND1
26.0681	26.9243	23.1757	23.1094	+	SPSs_NTM_SPSs_HC	7	-3.35366	1.79583	0.024	-7.81003	P49908	Selenoprotein P	SEPP1	SEPP1
26.6465	27.8053	23.1689	22.7491	+	SPSs_NTM_SPSs_HC	1	-4.26686	1.69406	0.0207273	-6.92412	Q66K66	Transmembrane protein 198	TMEM198	TMEM198
29.6874	29.7599	24.601	25.253	+	SPSs_NTM_SPSs_HC	1	-4.79666	2.33324	0	-14.6253	Q5T5C0	Syntaxin-binding protein 5	STXBP5	STXBP5
27.9786	28.1446	24.1181	22.3479	+	SPSs_NTM_SPSs_HC	22	-4.82859	1.4913	0.01425	-5.43173	P07357	Complement component C8 alpha chain	C8A	C8A
29.8182	30.3334	24.1846	25.8456	+	SPSs_NTM_SPSs_HC	10	-5.06074	1.54858	0.0157241	-5.82002	P02743	Serum amyloid P-component;Serum amyloid P-component(1-203)	APCS	APCS
29.1192	28.2756	23.9157	22.5127	+	SPSs_NTM_SPSs_HC	26	-5.4832	1.66622	0.01824	-6.69877	P25311	Zinc-alpha-2-glycoprotein	AZGP1	AZGP1
28.5609	29.1396	24.4663	22.0827	+	SPSs_NTM_SPSs_HC	18	-5.5757	1.34552	0.0114	-4.54633	P02765	Alpha-2-HS-glycoprotein;Alpha-2-HS-glycoprotein chain A;Alpha-2-HS-glycoprotein chain B	AHSG	AHSG
29.3597	29.9435	23.7191	22.5528	+	SPSs_NTM_SPSs_HC	2	-6.51559	2.00572	0	-9.99137	Q4G0P3	Hydrocephalus-inducing protein homolog	HYDIN	HYDIN
34.2591	33.9848	23.3781	22.1592	+	SPSs_NTM_SPSs_HC	73	-11.3533	2.52089	0	-18.1744	CON__P02768-1;P02768	Serum albumin	ALB	ALB
24.3578	24.3318	27.5477	26.3382	+	SPSs_NTM_SPSs_HC	9	2.59815	1.29963	0.0106047	4.29518	P08185	Corticosteroid-binding globulin	SERPINA6	SERPINA6
25.0847	24.6505	23.8059	23.4107	+	SPSs_NTM_SPSs_HC	4	-1.25935	1.29867	0.0103636	-4.29007	P20851	C4b-binding protein beta chain	C4BPB	C4BPB
25.3869	26.2767	29.4889	28.3101	+	SPSs_NTM_SPSs_HC	25	3.06771	1.27287	0.0101333	4.15427	P04196	Histidine-rich glycoprotein	HRG	HRG
28.0154	27.915	29.0718	29.8099	+	SPSs_NTM_SPSs_HC	15	1.47569	1.23502	0.00991304	3.96169	P01834	Ig kappa chain C region	IGKC	IGKC
25.985	26.5882	28.5467	27.7841	+	SPSs_NTM_SPSs_HC	16	1.87877	1.21533	0.00970213	3.86446	P01880	Ig delta chain C region	IGHD	IGHD
25.9966	26.5291	23.1463	24.3455	+	SPSs_NTM_SPSs_HC	2	-2.51696	1.20956	0.0095	-3.83634	P04211	Ig lambda chain V region 4A		LV001
23.0094	24.6666	27.5605	26.7839	+	SPSs_NTM_SPSs_HC	7	3.33422	1.16906	0.00930612	3.6437	P02746	Complement C1q subcomponent subunit B	C1QB	C1QB
23.8278	25.0607	27.2869	26.6211	+	SPSs_NTM_SPSs_HC	40	2.50979	1.15581	0.00912	3.58243	P13671	Complement component C6	C6	C6
30.0758	30.0894	28.0867	28.9622	+	SPSs_NTM_SPSs_HC	68	-1.55818	1.1508	0.00894118	-3.55947	P01031	Complement C5;Complement C5 beta chain;Complement C5 alpha chain;C5a anaphylatoxin;Complement C5 alpha chain	C5	C5
27.9319	28.8654	25.7777	23.9938	+	SPSs_NTM_SPSs_HC	29	-3.51287	1.13537	0.0192308	-3.48947	P09871	Complement C1s subcomponent;Complement C1s subcomponent heavy chain;Complement C1s subcomponent light chain	C1S	C1S
30.1413	29.5168	27.3997	28.3815	+	SPSs_NTM_SPSs_HC	88	-1.93839	1.09968	0.048	-3.33178	P08603	Complement factor H	CFH	CFH
29.8687	30.427	29.2589	29.0009	+	SPSs_NTM_SPSs_HC	18	-1.018	1.09474	0.0471111	-3.3104	P04004	Vitronectin;Vitronectin V65 subunit;Vitronectin V10 subunit;Somatomedin-B	VTN	VTN
29.1661	29.1999	25.181	27.058	+	SPSs_NTM_SPSs_HC	38	-3.06348	1.08391	0.0462545	-3.26385	P00734	Prothrombin;Activation peptide fragment 1;Activation peptide fragment 2;Thrombin light chain;Thrombin heavy chain	F2	F2
25.9037	27.6821	23.638	24.1097			18	-2.91909	1.06242	0.0632857	-3.17307	CON__P13645;P13645	Keratin, type I cytoskeletal 10	KRT10	KRT10
29.1723	28.634	23.8404	26.234			20	-3.86596	1.05724	0.0621754	-3.15145	P68871	Hemoglobin subunit beta;LVV-hemorphin-7;Spinorphin	HBB	HBB
25.4916	26.091	23.7543	21.9681			2	-2.93007	1.04729	0.0689655	-3.11027	P23083	Ig heavy chain V-I region V35		IGHV1-2
28.1282	28.1791	27.7964	27.9705			58	-0.27025	1.01505	0.0677966	-2.97959	P02751	Fibronectin;Anastellin;Ugl-Y1;Ugl-Y2;Ugl-Y3	FN1	FN1
28.16	28.1406	28.6341	29.1484			33	0.740915	0.989492	0.0666667	2.87888	P19827	Inter-alpha-trypsin inhibitor heavy chain H1	ITIH1	ITIH1
31.0332	30.9766	31.5054	31.2494			61	0.372519	0.979923	0.0655738	2.8418	P02675	Fibrinogen beta chain;Fibrinopeptide B;Fibrinogen beta chain	FGB	FGB
26.4747	26.3953	25.1218	23.6931			13	-2.0276	0.977926	0.0645161	-2.83411	Q03591	Complement factor H-related protein 1	CFHR1	CFHR1
23.6155	23.7511	24.7958	24.2269			4	0.828003	0.977224	0.0634921	2.83141	Q99878;Q96KK5;Q9BTM1;P20671;P0C0S8;Q16777;Q6FI13;Q93077;Q7L7L0;P04908;Q8IUE6;P16104	Histone H2A type 1-J;Histone H2A type 1-H;Histone H2A.J;Histone H2A type 1-D;Histone H2A type 1;Histone H2A type 2-C;Histone H2A type 2-A;Histone H2A type 1-C;Histone H2A type 3;Histone H2A type 1-B/E;Histone H2A type 2-B;Histone H2AX	HIST1H2AJ;HIST1H2AH;H2AFJ;HIST1H2AD;HIST1H2AG;HIST2H2AC;HIST2H2AA3;HIST1H2AC;HIST3H2A;HIST1H2AB;HIST2H2AB;H2AFX	HIST1H2AJ
26.0105	25.9725	24.6062	22.9152			23	-2.23078	0.925658	0.071	-2.63785	P04264;CON__P04264	Keratin, type II cytoskeletal 1	KRT1	KRT1
22.888	25.2595	27.4888	27.0126			36	3.17692	0.922627	0.0699077	2.62676	P10643	Complement component C7	C7	C7
26.7372	25.1461	24.0726	23.3548			30	-2.228	0.902178	0.0770909	-2.55277	P20742	Pregnancy zone protein	PZP	PZP
25.2687	25.5237	24.1385	22.5061			7	-2.07388	0.89029	0.0840597	-2.51039	P36980	Complement factor H-related protein 2	CFHR2	CFHR2
22.0775	22.401	24.7508	23.3401			1	1.8062	0.886176	0.0988235	2.49583	Q6P387	Uncharacterized protein C16orf46	C16orf46	C16orf46
25.9029	27.3623	22.9507	24.724			5	-2.79523	0.868598	0.0973913	-2.43423	P01780;P01763;P01762	Ig heavy chain V-III region JON;Ig heavy chain V-III region WEA;Ig heavy chain V-III region TRO		IGHV3-7
26.8266	27.0635	26.2821	25.3635			12	-1.12226	0.848762	0.103771	-2.36589	P15169	Carboxypeptidase N catalytic chain	CPN1	CPN1
24.1907	25.5198	26.6649	26.2593			15	1.60686	0.833096	0.10231	2.31275	P00915	Carbonic anhydrase 1	CA1	CA1
28.7924	29.9313	30.7154	30.5384			76	1.26508	0.797664	0.108444	2.19523	P00450	Ceruloplasmin	CP	CP
32.0432	32.2999	30.9509	31.6974			59	-0.847414	0.782771	0.114411	-2.14688	P02647	Apolipoprotein A-I;Proapolipoprotein A-I;Truncated apolipoprotein A-I	APOA1	APOA1
21.7794	24.3501	26.1321	25.6163			3	2.80941	0.781562	0.112865	2.14298	P01714	Ig lambda chain V-III region SH		LV301
26.3182	26.9909	25.0363	22.358			14	-2.95739	0.781216	0.11136	-2.14187	P01857	Ig gamma-1 chain C region	IGHG1	IGHG1
27.3051	28.1439	25.3171	26.6914			31	-1.72026	0.779681	0.109895	-2.13693	P43652	Afamin	AFM	AFM
25.9775	26.3764	27.4323	26.6949			25	0.886624	0.77286	0.108468	2.11504	Q06033	Inter-alpha-trypsin inhibitor heavy chain H3	ITIH3	ITIH3
31.3712	32.0721	30.9877	30.9734			190	-0.741104	0.772602	0.107077	-2.11422	P04114	Apolipoprotein B-100;Apolipoprotein B-48	APOB	APOB
24.3033	24.0927	25.2586	27.1703			3	2.01643	0.767141	0.105722	2.09679	P01700;P01712;P01709	Ig lambda chain V-I region HA;Ig lambda chain V-II region WIN;Ig lambda chain V-II region MGC		LV102
25.7017	25.9304	24.7223	22.5386			21	-2.18559	0.733401	0.1237	-1.99083	P07996;CON__Q28194	Thrombospondin-1	THBS1	THBS1
27.7956	27.6906	28.9902	31.6196			18	2.56178	0.719174	0.122173	1.94701	P0CG05	Ig lambda-2 chain C regions	IGLC2	IGLC2
22.2957	24.1798	26.3208	24.8278			14	2.33653	0.718161	0.126244	1.94391	O75882	Attractin	ATRN	ATRN
30.6099	31.3068	29.8916	30.3773			29	-0.82388	0.716835	0.124723	-1.93986	P01011	Alpha-1-antichymotrypsin;Alpha-1-antichymotrypsin His-Pro-less	SERPINA3	SERPINA3
28.7621	29.3223	25.1089	27.8985			21	-2.5385	0.66495	0.128667	-1.78435	P02750	Leucine-rich alpha-2-glycoprotein	LRG1	LRG1
28.9031	28.0913	29.0839	29.732			33	0.910814	0.654464	0.127153	1.75365	P04217	Alpha-1B-glycoprotein	A1BG	A1BG
28.6357	28.1662	27.0604	28.0066			23	-0.867439	0.615811	0.150977	-1.64243	P02760	Protein AMBP;Alpha-1-microglobulin;Inter-alpha-trypsin inhibitor light chain;Trypstatin	AMBP	AMBP
24.5553	26.276	24.2862	23.3859			6	-1.57956	0.610266	0.149241	-1.62671	P02741	C-reactive protein;C-reactive protein(1-205)	CRP	CRP
33.8152	33.281	33.8808	34.157			29	0.4708	0.588553	0.176455	1.56574	P01876	Ig alpha-1 chain C region	IGHA1	IGHA1
27.8956	28.5982	27.0169	22.8167			31	-3.33007	0.587911	0.174472	-1.56395	P00736	Complement C1r subcomponent;Complement C1r subcomponent heavy chain;Complement C1r subcomponent light chain	C1R	C1R
30.0933	30.5023	29.8776	30.0488			25	-0.33462	0.568241	0.1776	-1.50945	P05155	Plasma protease C1 inhibitor	SERPING1	SERPING1
29.2356	26.292	25.6021	25.6082			4	-2.15865	0.552611	0.175648	-1.46662	P59666;P59665	Neutrophil defensin 3;HP 3-56;Neutrophil defensin 2;Neutrophil defensin 1;HP 1-56;Neutrophil defensin 2	DEFA3;DEFA1	DEFA3
26.5742	29.1232	26.483	23.9837			34	-2.6153	0.552092	0.173739	-1.46521	P01008	Antithrombin-III	SERPINC1	SERPINC1
29.25	29.6822	29.2413	28.5982			31	-0.546325	0.531759	0.17772	-1.41008	P04003	C4b-binding protein alpha chain	C4BPA	C4BPA
28.4116	27.3439	26.8453	21.96			25	-3.47513	0.524247	0.17583	-1.38988	P01877	Ig alpha-2 chain C region	IGHA2	IGHA2
22.9316	25.6322	26.5344	25.8372			6	1.9039	0.515033	0.178779	1.36521	P03951	Coagulation factor XI;Coagulation factor XIa heavy chain;Coagulation factor XIa light chain	F11	F11
25.7813	24.5763	24.227	24.4927			17	-0.818939	0.500817	0.181667	-1.32738	P00738	Haptoglobin;Haptoglobin alpha chain;Haptoglobin beta chain	HP	HP
23.2311	22.9232	25.4032	23.3333			10	1.29111	0.465255	0.184495	1.23389	O75636	Ficolin-3	FCN3	FCN3
23.2257	23.3095	27.3374	23.6664			19	2.23427	0.458746	0.182612	1.21694	P60709	Actin, cytoplasmic 1;Actin, cytoplasmic 1, N-terminally processed	ACTB	ACTB
29.1427	30.2926	29.2979	28.6461			12	-0.745645	0.424374	0.215677	-1.12819	P69905	Hemoglobin subunit alpha	HBA1	HBA1
27.0443	25.7013	23.438	26.0549			4	-1.62634	0.415655	0.2272	-1.10585	Q14520	Hyaluronan-binding protein 2;Hyaluronan-binding protein 2 50 kDa heavy chain;Hyaluronan-binding protein 2 50 kDa heavy chain alternate form;Hyaluronan-binding protein 2 27 kDa light chain;Hyaluronan-binding protein 2 27 kDa light chain alternate form	HABP2	HABP2
24.506	25.5065	23.068	24.7898			4	-1.07733	0.406323	0.229465	-1.08201	P14151	L-selectin	SELL	SELL
24.6801	26.3056	23.6657	25.1618			12	-1.07911	0.364888	0.252157	-0.976935	P29622	Kallistatin	SERPINA4	SERPINA4
26.4775	27.8461	25.6342	26.8874			17	-0.901054	0.362585	0.249709	-0.971124	P51884	Lumican	LUM	LUM
30.5688	30.0724	31.5177	30.3239			54	0.600161	0.345625	0.247308	0.928411	P02774	Vitamin D-binding protein	GC	GC
22.5171	22.1593	23.9394	22.2367			14	0.749827	0.319145	0.28221	0.861915	P02042	Hemoglobin subunit delta	HBD	HBD
27.3096	22.9037	27.6897	26.4508			12	1.96358	0.317617	0.279547	0.858082	P22792	Carboxypeptidase N subunit 2	CPN2	CPN2
28.1678	29.0445	27.4239	28.5999			9	-0.59423	0.298529	0.287103	-0.810227	P35542	Serum amyloid A-4 protein	SAA4	SAA4
29.2932	27.8291	25.6873	28.7262			3	-1.35441	0.295665	0.289481	-0.803047	P80748	Ig lambda chain V-III region LOI		LV302
30.7589	30.2565	30.4792	30.0088			63	-0.263715	0.281023	0.296	-0.766333	P00747	Plasminogen;Plasmin heavy chain A;Activation peptide;Angiostatin;Plasmin heavy chain A, short form;Plasmin light chain B	PLG	PLG
27.7611	28.6983	28.7972	28.4264			20	0.3821	0.277801	0.297455	0.758249	P36955	Pigment epithelium-derived factor	SERPINF1	SERPINF1
25.2069	23.4427	24.0448	23.0977			11	-0.753551	0.275566	0.294775	-0.752639	P02753	Retinol-binding protein 4;Plasma retinol-binding protein(1-182);Plasma retinol-binding protein(1-181);Plasma retinol-binding protein(1-179);Plasma retinol-binding protein(1-176)	RBP4	RBP4
26.2343	25.3016	25.6719	25.1149			19	-0.374584	0.250505	0.321429	-0.689643	P01019	Angiotensinogen;Angiotensin-1;Angiotensin-2;Angiotensin-3;Angiotensin-4;Angiotensin 1-9;Angiotensin 1-7;Angiotensin 1-5;Angiotensin 1-4	AGT	AGT
24.5233	26.8741	24.2312	25.4706			9	-0.847783	0.230062	0.338761	-0.63803	P02775	Platelet basic protein;Connective tissue-activating peptide III;TC-2;Connective tissue-activating peptide III(1-81);Beta-thromboglobulin;Neutrophil-activating peptide 2(74);Neutrophil-activating peptide 2(73);Neutrophil-activating peptide 2;TC-1;Neutrophil-activating peptide 2(1-66);Neutrophil-activating peptide 2(1-63)	PPBP	PPBP
26.3289	25.9888	26.5204	24.5168			30	-0.640245	0.226921	0.344561	-0.630075	P03952	Plasma kallikrein;Plasma kallikrein heavy chain;Plasma kallikrein light chain	KLKB1	KLKB1
24.0018	22.9169	24.7734	23.2162			7	0.535452	0.201061	0.397704	0.564258	P02766	Transthyretin	TTR	TTR
25.9474	24.1615	24.528	24.5938			3	-0.493546	0.196412	0.407586	-0.552352	P27918	Properdin	CFP	CFP
23.6664	26.6437	23.6224	24.9332			9	-0.877252	0.191336	0.408	-0.539326	P00742	Coagulation factor X;Factor X light chain;Factor X heavy chain;Activated factor Xa heavy chain	F10	F10
28.983	27.2712	25.9899	28.7319			31	-0.766155	0.166097	0.487797	-0.474033	P10909	Clusterin;Clusterin beta chain;Clusterin alpha chain	CLU	CLU
28.1114	27.4489	28.6033	27.5127			12	0.277821	0.151367	0.505076	0.435455	P05090	Apolipoprotein D	APOD	APOD
32.3653	32.2456	32.1119	32.7783			37	0.139616	0.142624	0.5228	0.412363	P01871	Ig mu chain C region	IGHM	IGHM
28.819	28.7113	29.3525	28.4878			27	0.15497	0.12143	0.576331	0.355692	P02649	Apolipoprotein E	APOE	APOE
30.9783	31.0674	31.7374	30.6791			13	0.185376	0.118993	0.579803	0.349105	P02652	Apolipoprotein A-II;Proapolipoprotein A-II;Truncated apolipoprotein A-II	APOA2	APOA2
31.5003	29.4066	29.5437	30.5546			15	-0.404295	0.118502	0.578797	-0.347777	B9A064;P0CG04	Immunoglobulin lambda-like polypeptide 5;Ig lambda-1 chain C regions	IGLL5;IGLC1	IGLL5
28.418	26.3133	28.0983	27.3202			23	0.3436	0.103279	0.639355	0.30625	O43866	CD5 antigen-like	CD5L	CD5L
27.5563	29.2599	28.5689	28.7262			3	0.239415	0.0937414	0.682944	0.279883	P01743	Ig heavy chain V-I region HG3		IGHV1-46
26.0497	26.8377	25.3427	27.056			1	-0.24441	0.0863347	0.697016	-0.259202	A6NMB1	Sialic acid-binding Ig-like lectin 16	SIGLEC16	SIGLEC16
24.5652	24.678	24.2138	25.3115			3	0.14105	0.0850696	0.691528	0.255651	P01825;P06331;P01824	Ig heavy chain V-II region NEWM;Ig heavy chain V-II region ARH-77;Ig heavy chain V-II region WAH		IGHV4-59
26.399	23.2911	25.155	23.7382			18	-0.39847	0.0771626	0.70175	-0.233324	P07358	Complement component C8 beta chain	C8B	C8B
28.475	24.7425	26.6352	25.7892			9	-0.396591	0.068034	0.730047	-0.207252	P02655	Apolipoprotein C-II;Proapolipoprotein C-II	APOC2	APOC2
30.7724	31.5589	31.4949	30.9294			41	0.0465193	0.0304712	0.876923	0.0960447	P02679	Fibrinogen gamma chain	FGG	FGG
25.9453	23.6819	24.4804	25.3426			3	0.0979223	0.0255259	0.886168	0.0808574	P01617;P01614;P06309	Ig kappa chain V-II region TEW;Ig kappa chain V-II region Cum;Ig kappa chain V-II region GM607		KV204

## Sheet: SPSs_TB_SPSs_HC
5B_rep1	5B_rep2	8B_rep1	8B_rep2	Student's T-test Significant SPSs_TB_SPSs_HC	Student's T-test significant	Peptides	Student's T-test Difference SPSs_TB_SPSs_HC	-Log Student's T-test p-value SPSs_TB_SPSs_HC	Student's T-test q-value SPSs_TB_SPSs_HC	Student's T-test Test statistic SPSs_TB_SPSs_HC	Majority protein IDs	Protein names	Gene names	GN
22.9091	22.654	29.0457	28.6632	+	SPSs_TB_SPSs_HC	11	6.07288	2.8447	0	26.4169	P02763	Alpha-1-acid glycoprotein 1	ORM1	ORM1
23.2075	23.3095	27.5783	26.9293	+	SPSs_TB_SPSs_HC	19	3.99529	2.17445	0	12.1628	P60709	Actin, cytoplasmic 1;Actin, cytoplasmic 1, N-terminally processed	ACTB	ACTB
22.2755	23.3681	26.697	26.7087	+	SPSs_TB_SPSs_HC	19	3.88101	1.71567	0	7.10385	P07225	Vitamin K-dependent protein S	PROS1	PROS1
26.0497	26.8377	30.2614	30.2152	+	SPSs_TB_SPSs_HC	1	3.79456	1.97282	0	9.6144	A6NMB1	Sialic acid-binding Ig-like lectin 16	SIGLEC16	SIGLEC16
23.2022	21.817	26.3204	26.1059	+	SPSs_TB_SPSs_HC	28	3.70353	1.46859	0	5.28444	P02788	Lactotransferrin;Lactoferricin-H;Kaliocin-1;Lactoferroxin-A;Lactoferroxin-B;Lactoferroxin-C	LTF	LTF
22.5326	23.5079	26.7374	26.691	+	SPSs_TB_SPSs_HC	8	3.69394	1.7689	0	7.56573	P19652	Alpha-1-acid glycoprotein 2	ORM2	ORM2
24.1636	23.7388	27.9361	27.0982	+	SPSs_TB_SPSs_HC	25	3.56592	1.77179	0	7.59152	P05156	Complement factor I;Complement factor I heavy chain;Complement factor I light chain	CFI	CFI
23.3465	23.067	26.6593	26.8184	+	SPSs_TB_SPSs_HC	6	3.53209	2.68483	0	21.9654	P06702	Protein S100-A9	S100A9	S100A9
24.0938	23.5359	27.2243	27.0026	+	SPSs_TB_SPSs_HC	10	3.29861	2.08735	0	10.99	P05109	Protein S100-A8;Protein S100-A8, N-terminally processed	S100A8	S100A8
22.8658	22.757	25.5926	26.4322	+	SPSs_TB_SPSs_HC	6	3.20101	1.76843	0	7.56153	P00918	Carbonic anhydrase 2	CA2	CA2
26.2255	26.6006	29.4413	29.5647	+	SPSs_TB_SPSs_HC	1	3.08995	2.3917	0	15.6505	Q9NUV7;O15270	Serine palmitoyltransferase 3;Serine palmitoyltransferase 2	SPTLC3;SPTLC2	SPTLC3
27.3946	27.9952	30.7069	30.8465	+	SPSs_TB_SPSs_HC	54	3.08181	2.00611	0	9.99592	Q14624	Inter-alpha-trypsin inhibitor heavy chain H4;70 kDa inter-alpha-trypsin inhibitor heavy chain H4;35 kDa inter-alpha-trypsin inhibitor heavy chain H4	ITIH4	ITIH4
25.7813	24.5763	28.207	27.9483	+	SPSs_TB_SPSs_HC	17	2.8989	1.37328	0	4.70432	P00738	Haptoglobin;Haptoglobin alpha chain;Haptoglobin beta chain	HP	HP
23.4598	22.6191	25.8028	26.0422	+	SPSs_TB_SPSs_HC	2	2.88304	1.65328	0	6.5964	P01624;P04207;P01605	Ig kappa chain V-III region POM;Ig kappa chain V-III region CLL;Ig kappa chain V-I region Lay		KV306
22.8936	22.7098	25.8083	25.4753	+	SPSs_TB_SPSs_HC	4	2.8401	2.35123	0	14.9335	P02747	Complement C1q subcomponent subunit C	C1QC	C1QC
25.4065	25.0871	27.9745	28.1036	+	SPSs_TB_SPSs_HC	22	2.79227	2.42205	0	16.2102	P08697	Alpha-2-antiplasmin	SERPINF2	SERPINF2
23.8846	22.9232	26.1936	26.1307	+	SPSs_TB_SPSs_HC	10	2.75822	1.53497	0	5.72553	O75636	Ficolin-3	FCN3	FCN3
25.0416	25.6225	27.9586	27.9767	+	SPSs_TB_SPSs_HC	28	2.63562	1.923	0	9.06955	P02748	Complement component C9;Complement component C9a;Complement component C9b	C9	C9
26.2715	25.8248	28.5606	28.6427	+	SPSs_TB_SPSs_HC	27	2.55352	2.10704	0	11.245	P02749	Beta-2-glycoprotein 1	APOH	APOH
24.2713	24.3144	26.8923	26.6861	+	SPSs_TB_SPSs_HC	10	2.49633	2.75067	0	23.7003	P07360	Complement component C8 gamma chain	C8G	C8G
28.3774	27.4748	30.5183	30.3209	+	SPSs_TB_SPSs_HC	37	2.49349	1.48613	0	5.39787	P01042	Kininogen-1;Kininogen-1 heavy chain;T-kinin;Bradykinin;Lysyl-bradykinin;Kininogen-1 light chain;Low molecular weight growth-promoting factor	KNG1	KNG1
29.092	29.9844	31.9187	31.8241	+	SPSs_TB_SPSs_HC	59	2.3332	1.4553	0	5.19985	P00751	Complement factor B;Complement factor B Ba fragment;Complement factor B Bb fragment	CFB	CFB
24.3578	24.3318	26.7717	26.451	+	SPSs_TB_SPSs_HC	9	2.26656	2.30115	0	14.091	P08185	Corticosteroid-binding globulin	SERPINA6	SERPINA6
30.9254	31.7938	33.2952	33.4174	+	SPSs_TB_SPSs_HC	46	1.99669	1.34677	0	4.55333	P01009	Alpha-1-antitrypsin;Short peptide from AAT	SERPINA1	SERPINA1
23.6155	23.7511	25.6349	25.6241	+	SPSs_TB_SPSs_HC	4	1.94619	2.91369	0	28.6054	Q99878;Q96KK5;Q9BTM1;P20671;P0C0S8;Q16777;Q6FI13;Q93077;Q7L7L0;P04908;Q8IUE6;P16104	Histone H2A type 1-J;Histone H2A type 1-H;Histone H2A.J;Histone H2A type 1-D;Histone H2A type 1;Histone H2A type 2-C;Histone H2A type 2-A;Histone H2A type 1-C;Histone H2A type 3;Histone H2A type 1-B/E;Histone H2A type 2-B;Histone H2AX	HIST1H2AJ;HIST1H2AH;H2AFJ;HIST1H2AD;HIST1H2AG;HIST2H2AC;HIST2H2AA3;HIST1H2AC;HIST3H2A;HIST1H2AB;HIST2H2AB;H2AFX	HIST1H2AJ
27.7956	27.6906	29.7173	29.6213	+	SPSs_TB_SPSs_HC	18	1.92622	2.86596	0	27.073	P0CG05	Ig lambda-2 chain C regions	IGLC2	IGLC2
24.5119	23.7248	25.9704	26.1096	+	SPSs_TB_SPSs_HC	7	1.92164	1.39113	0	4.80847	O95445	Apolipoprotein M	APOM	APOM
24.3033	24.0927	25.7004	26.5336	+	SPSs_TB_SPSs_HC	3	1.919	1.33107	0	4.46588	P01700;P01712;P01709	Ig lambda chain V-I region HA;Ig lambda chain V-II region WIN;Ig lambda chain V-II region MGC		LV102
30.896	31.0706	32.8424	32.8594	+	SPSs_TB_SPSs_HC	78	1.86761	2.65773	0	21.2886	P02671	Fibrinogen alpha chain;Fibrinopeptide A;Fibrinogen alpha chain	FGA	FGA
32.0032	32.2734	33.8321	33.6444	+	SPSs_TB_SPSs_HC	107	1.59996	1.98275	0	9.72674	P01023	Alpha-2-macroglobulin	A2M	A2M
32.3044	32.4006	33.9317	33.8779	+	SPSs_TB_SPSs_HC	176	1.55232	2.90024	0	28.165	P01024	Complement C3;Complement C3 beta chain;C3-beta-c;Complement C3 alpha chain;C3a anaphylatoxin;Acylation stimulating protein;Complement C3b alpha chain;Complement C3c alpha chain fragment 1;Complement C3dg fragment;Complement C3g fragment;Complement C3d fragment;Complement C3f fragment;Complement C3c alpha chain fragment 2	C3	C3
26.4838	26.1399	27.9166	27.652	+	SPSs_TB_SPSs_HC	44	1.47243	1.6773	0	6.78757	P06396;CON__Q3SX14	Gelsolin	GSN	GSN
25.389	25.4628	26.469	26.5081	+	SPSs_TB_SPSs_HC	1	1.06266	2.81202	0	25.4395	Q9BY43	Charged multivesicular body protein 4a	CHMP4A	CHMP4A
22.8503	23.0346	23.9577	23.8774	+	SPSs_TB_SPSs_HC	3	0.975055	1.98027	0	9.69855	Q9UGM5	Fetuin-B	FETUB	FETUB
25.1305	25.0699	25.8059	26.1935	+	SPSs_TB_SPSs_HC	10	0.899515	1.35249	0	4.58557	P01591	Immunoglobulin J chain	IGJ	JCHAIN
32.0432	32.2999	32.8093	32.8774	+	SPSs_TB_SPSs_HC	59	0.671812	1.43251	0	5.05777	P02647	Apolipoprotein A-I;Proapolipoprotein A-I;Truncated apolipoprotein A-I	APOA1	APOA1
31.0332	30.9766	31.6436	31.5538	+	SPSs_TB_SPSs_HC	61	0.59379	2.10263	0	11.1875	P02675	Fibrinogen beta chain;Fibrinopeptide B;Fibrinogen beta chain	FGB	FGB
28.0154	27.915	28.4155	28.6406	+	SPSs_TB_SPSs_HC	15	0.562895	1.34923	0	4.56717	P01834	Ig kappa chain C region	IGKC	IGKC
30.9783	31.0674	31.5477	31.4131	+	SPSs_TB_SPSs_HC	13	0.457536	1.52645	0	5.66713	P02652	Apolipoprotein A-II;Proapolipoprotein A-II;Truncated apolipoprotein A-II	APOA2	APOA2
30.0758	30.0894	29.5662	29.6488	+	SPSs_TB_SPSs_HC	68	-0.47514	2.11599	0	-11.363	P01031	Complement C5;Complement C5 beta chain;Complement C5 alpha chain;C5a anaphylatoxin;Complement C5 alpha chain	C5	C5
29.1661	29.1999	28.5958	28.6885	+	SPSs_TB_SPSs_HC	38	-0.540825	2.08494	0	-10.9591	P00734	Prothrombin;Activation peptide fragment 1;Activation peptide fragment 2;Thrombin light chain;Thrombin heavy chain	F2	F2
28.1282	28.1791	27.1872	26.9779	+	SPSs_TB_SPSs_HC	58	-1.07113	2.00207	0	-9.94888	P02751	Fibronectin;Anastellin;Ugl-Y1;Ugl-Y2;Ugl-Y3	FN1	FN1
23.2732	23.0936	22.0705	22.1141	+	SPSs_TB_SPSs_HC	4	-1.09105	2.14873	0	-11.8044	P43251	Biotinidase	BTD	BTD
32.6421	32.4832	31.1825	31.167	+	SPSs_TB_SPSs_HC	109	-1.38791	2.48283	0	-17.3917	P0C0L5	Complement C4-B;Complement C4 beta chain;Complement C4-B alpha chain;C4a anaphylatoxin;C4b-B;C4d-B;Complement C4 gamma chain	C4B	C4B
29.1723	28.634	27.5288	27.4932	+	SPSs_TB_SPSs_HC	20	-1.39216	1.44905	0	-5.16058	P68871	Hemoglobin subunit beta;LVV-hemorphin-7;Spinorphin	HBB	HBB
30.7589	30.2565	29.0691	28.8201	+	SPSs_TB_SPSs_HC	63	-1.56314	1.51299	0	-5.57588	P00747	Plasminogen;Plasmin heavy chain A;Activation peptide;Angiostatin;Plasmin heavy chain A, short form;Plasmin light chain B	PLG	PLG
28.819	28.7113	27.1813	27.1938	+	SPSs_TB_SPSs_HC	27	-1.57757	2.92844	0	-29.0961	P02649	Apolipoprotein E	APOE	APOE
27.8956	28.5982	26.6342	26.4433	+	SPSs_TB_SPSs_HC	31	-1.7081	1.3711	0	-4.69177	P00736	Complement C1r subcomponent;Complement C1r subcomponent heavy chain;Complement C1r subcomponent light chain	C1R	C1R
26.8266	27.0635	25.4196	25.0042	+	SPSs_TB_SPSs_HC	12	-1.73316	1.73275	0	-7.24905	P15169	Carboxypeptidase N catalytic chain	CPN1	CPN1
25.2687	25.5237	23.6278	23.6703	+	SPSs_TB_SPSs_HC	7	-1.74711	2.26523	0	-13.5158	P36980	Complement factor H-related protein 2	CFHR2	CFHR2
29.3597	29.9435	27.8475	27.8153	+	SPSs_TB_SPSs_HC	2	-1.8202	1.60486	0	-6.22612	Q4G0P3	Hydrocephalus-inducing protein homolog	HYDIN	HYDIN
29.7248	30.1401	28.0596	28.1534	+	SPSs_TB_SPSs_HC	23	-1.8259	1.87547	0	-8.57754	P05546	Heparin cofactor 2	SERPIND1	SERPIND1
29.8182	30.3334	28.0831	28.3785	+	SPSs_TB_SPSs_HC	10	-1.845	1.60312	0	-6.21318	P02743	Serum amyloid P-component;Serum amyloid P-component(1-203)	APCS	APCS
27.9786	28.1446	26.1715	26.117	+	SPSs_TB_SPSs_HC	22	-1.91731	2.68412	0	-21.9475	P07357	Complement component C8 alpha chain	C8A	C8A
23.4556	23.1384	21.1262	21.4862	+	SPSs_TB_SPSs_HC	6	-1.9908	1.8474	0	-8.29912	P22352	Glutathione peroxidase 3	GPX3	GPX3
27.9319	28.8654	26.3597	26.3173	+	SPSs_TB_SPSs_HC	29	-2.06015	1.32081	0	-4.40955	P09871	Complement C1s subcomponent;Complement C1s subcomponent heavy chain;Complement C1s subcomponent light chain	C1S	C1S
26.5044	27.4501	24.7671	24.5082	+	SPSs_TB_SPSs_HC	27	-2.33959	1.38492	0	-4.77204	P06681	Complement C2;Complement C2b fragment;Complement C2a fragment	C2	C2
30.6462	30.4177	28.1115	28.1637	+	SPSs_TB_SPSs_HC	54	-2.39436	2.6223	0	-20.4349	P06727	Apolipoprotein A-IV	APOA4	APOA4
23.0247	23.4103	20.8321	20.2977	+	SPSs_TB_SPSs_HC	13	-2.65258	1.82153	0	-8.05022	P0DJI9	Serum amyloid A-2 protein	SAA2	SAA2
26.0105	25.9725	23.0386	22.7488	+	SPSs_TB_SPSs_HC	23	-3.09777	2.65394	0	-21.1957	P04264;CON__P04264	Keratin, type II cytoskeletal 1	KRT1	KRT1
24.506	25.5065	21.6344	21.7461	+	SPSs_TB_SPSs_HC	4	-3.31602	1.65224	0	-6.58825	P14151	L-selectin	SELL	SELL
25.9029	27.3623	23.3635	22.8456	+	SPSs_TB_SPSs_HC	5	-3.52806	1.34733	0	-4.55651	P01780;P01763;P01762	Ig heavy chain V-III region JON;Ig heavy chain V-III region WEA;Ig heavy chain V-III region TRO		IGHV3-7
28.5609	29.1396	24.9013	24.9404	+	SPSs_TB_SPSs_HC	18	-3.92937	2.26737	0	-13.5493	P02765	Alpha-2-HS-glycoprotein;Alpha-2-HS-glycoprotein chain A;Alpha-2-HS-glycoprotein chain B	AHSG	AHSG
25.9037	27.6821	22.7702	22.7103	+	SPSs_TB_SPSs_HC	18	-4.05264	1.34707	0	-4.55499	CON__P13645;P13645	Keratin, type I cytoskeletal 10	KRT10	KRT10
28.7756	28.8842	24.4953	24.402	+	SPSs_TB_SPSs_HC	19	-4.38126	3.57338	0	-61.1793	P27169	Serum paraoxonase/arylesterase 1	PON1	PON1
25.4916	26.091	20.7398	21.5743	+	SPSs_TB_SPSs_HC	2	-4.63426	1.91837	0	-9.02038	P23083	Ig heavy chain V-I region V35		IGHV1-2
26.6465	27.8053	23.4212	21.6145	+	SPSs_TB_SPSs_HC	1	-4.70803	1.31664	0	-4.38682	Q66K66	Transmembrane protein 198	TMEM198	TMEM198
27.5563	29.2599	21.9117	21.0358	+	SPSs_TB_SPSs_HC	3	-6.93437	1.73168	0	-7.23988	P01743	Ig heavy chain V-I region HG3		IGHV1-46
34.2591	33.9848	26.48	27.825	+	SPSs_TB_SPSs_HC	73	-6.96947	2.0196	0	-10.1547	CON__P02768-1;P02768	Serum albumin	ALB	ALB
25.7017	25.9304	25.3212	25.1622	+	SPSs_TB_SPSs_HC	21	-0.574359	1.26704	0	-4.12409	P07996;CON__Q28194	Thrombospondin-1	THBS1	THBS1
25.1421	25.7042	21.0442	22.7214	+	SPSs_TB_SPSs_HC	10	-3.54035	1.24326	0	-4.00296	P02790	Hemopexin	HPX	HPX
28.9031	28.0913	30.2656	30.0392	+	SPSs_TB_SPSs_HC	33	1.65522	1.22826	0	3.9281	P04217	Alpha-1B-glycoprotein	A1BG	A1BG
28.6357	28.1662	26.3522	27.0797	+	SPSs_TB_SPSs_HC	23	-1.68501	1.22098	0	-3.89215	P02760	Protein AMBP;Alpha-1-microglobulin;Inter-alpha-trypsin inhibitor light chain;Trypstatin	AMBP	AMBP
23.6412	25.5198	28.3716	28.1499	+	SPSs_TB_SPSs_HC	15	3.68028	1.22078	0	3.89115	P00915	Carbonic anhydrase 1	CA1	CA1
26.4747	26.3953	23.1848	20.9174	+	SPSs_TB_SPSs_HC	13	-4.38393	1.21536	0	-3.86459	Q03591	Complement factor H-related protein 1	CFHR1	CFHR1
22.403	24.1845	26.7312	26.6466	+	SPSs_TB_SPSs_HC	1	3.39513	1.20353	0	3.80716	P01715	Ig lambda chain V-IV region Bau		LV401
24.4378	22.3197	27.2582	27.4697	+	SPSs_TB_SPSs_HC	8	3.98519	1.19044	0	3.74442	P02776;P10720	Platelet factor 4;Platelet factor 4, short form;Platelet factor 4 variant;Platelet factor 4 variant(4-74);Platelet factor 4 variant(5-74);Platelet factor 4 variant(6-74)	PF4;PF4V1	PF4
27.3051	28.1439	25.916	25.0486	+	SPSs_TB_SPSs_HC	31	-2.24221	1.18457	0	-3.71655	P43652	Afamin	AFM	AFM
27.7064	28.379	29.2996	29.2058	+	SPSs_TB_SPSs_HC	43	1.20999	1.15171	0	3.56362	P19823	Inter-alpha-trypsin inhibitor heavy chain H2	ITIH2	ITIH2
23.0286	21.5676	24.8519	24.9029	+	SPSs_TB_SPSs_HC	8	2.57928	1.14407	0	3.52882	P01623;P04206;P01622	Ig kappa chain V-III region WOL;Ig kappa chain V-III region GOL;Ig kappa chain V-III region Ti		KV305
23.2037	22.3246	24.5972	24.2474	+	SPSs_TB_SPSs_HC	16	1.65811	1.13877	0	3.50478	P35858	Insulin-like growth factor-binding protein complex acid labile subunit	IGFALS	IGFALS
25.9572	25.2958	20.1998	22.5768	+	SPSs_TB_SPSs_HC	26	-4.2382	1.12332	0	-3.43558	P02787	Serotransferrin	TF	TF
25.8841	26.5361	25.1293	24.8242	+	SPSs_TB_SPSs_HC	8	-1.23333	1.12131	0	-3.42665	P05160	Coagulation factor XIII B chain	F13B	F13B
27.7611	28.6983	26.6276	26.6283	+	SPSs_TB_SPSs_HC	20	-1.60177	1.11943	0	-3.41835	P36955	Pigment epithelium-derived factor	SERPINF1	SERPINF1
26.2343	25.3016	27.3404	27.3658	+	SPSs_TB_SPSs_HC	19	1.58509	1.11475	0	3.39767	P01019	Angiotensinogen;Angiotensin-1;Angiotensin-2;Angiotensin-3;Angiotensin-4;Angiotensin 1-9;Angiotensin 1-7;Angiotensin 1-5;Angiotensin 1-4	AGT	AGT
26.0681	26.9243	21.6831	23.7985	+	SPSs_TB_SPSs_HC	7	-3.7554	1.0903	0	-3.29124	P49908	Selenoprotein P	SEPP1	SEPP1
30.7724	31.5589	32.3917	32.7409	+	SPSs_TB_SPSs_HC	41	1.40067	1.08183	0.00524138	3.25499	P02679	Fibrinogen gamma chain	FGG	FGG
23.8352	24.6666	25.5085	25.7513	+	SPSs_TB_SPSs_HC	7	1.37896	1.0651	0.00518182	3.1843	P02746	Complement C1q subcomponent subunit B	C1QB	C1QB
22.9866	23.4599	23.947	24.0022	+	SPSs_TB_SPSs_HC	12	0.751343	1.05778	0.0051236	3.15372	P01860	Ig gamma-3 chain C region	IGHG3	IGHG3
25.9966	26.5291	25.4883	25.3895	+	SPSs_TB_SPSs_HC	2	-0.82398	1.03076	0.0101333	-3.04276	P04211	Ig lambda chain V region 4A		LV001
28.4116	27.3439	25.6175	26.3047	+	SPSs_TB_SPSs_HC	25	-1.91669	1.0249	0.010022	-3.01909	P01877	Ig alpha-2 chain C region	IGHA2	IGHA2
25.0847	24.6505	25.7093	25.4546	+	SPSs_TB_SPSs_HC	4	0.71433	0.979004	0.0158261	2.83826	P20851	C4b-binding protein beta chain	C4BPB	C4BPB
27.0443	25.7013	21.4823	23.7782	+	SPSs_TB_SPSs_HC	4	-3.74258	0.972727	0.0156559	-2.81415	Q14520	Hyaluronan-binding protein 2;Hyaluronan-binding protein 2 50 kDa heavy chain;Hyaluronan-binding protein 2 50 kDa heavy chain alternate form;Hyaluronan-binding protein 2 27 kDa light chain;Hyaluronan-binding protein 2 27 kDa light chain alternate form	HABP2	HABP2
28.16	28.1406	28.4008	28.7166	+	SPSs_TB_SPSs_HC	33	0.408345	0.910096	0.0203404	2.58125	P19827	Inter-alpha-trypsin inhibitor heavy chain H1	ITIH1	ITIH1
21.7794	22.7356	23.4656	23.3683	+	SPSs_TB_SPSs_HC	3	1.15945	0.862387	0.0258526	2.4127	P01714	Ig lambda chain V-III region SH		LV301
30.1413	29.5168	30.9346	30.5204	+	SPSs_TB_SPSs_HC	88	0.89846	0.858101	0.0255833	2.39791	P08603	Complement factor H	CFH	CFH
28.7621	29.3223	29.7404	29.6689	+	SPSs_TB_SPSs_HC	21	0.662499	0.842975	0.0300206	2.34617	P02750	Leucine-rich alpha-2-glycoprotein	LRG1	LRG1
26.7372	25.1461	23.8038	24.2644	+	SPSs_TB_SPSs_HC	30	-1.9076	0.830274	0.0297143	-2.30326	P20742	Pregnancy zone protein	PZP	PZP
22.3634	24.2208	25.5585	25.2796	+	SPSs_TB_SPSs_HC	13	2.12694	0.818787	0.0294141	2.26485	Q08380	Galectin-3-binding protein	LGALS3BP	LGALS3BP
31.3712	32.0721	30.946	30.9858	+	SPSs_TB_SPSs_HC	190	-0.755729	0.784642	0.03912	-2.15292	P04114	Apolipoprotein B-100;Apolipoprotein B-48	APOB	APOB
26.3289	25.9888	26.7032	26.4795	+	SPSs_TB_SPSs_HC	30	0.43253	0.776081	0.0387327	2.12536	P03952	Plasma kallikrein;Plasma kallikrein heavy chain;Plasma kallikrein light chain	KLKB1	KLKB1
24.5553	26.276	27.5654	27.0568	+	SPSs_TB_SPSs_HC	6	1.89552	0.772164	0.0383529	2.11282	P02741	C-reactive protein;C-reactive protein(1-205)	CRP	CRP
25.3869	26.2767	26.7975	26.727	+	SPSs_TB_SPSs_HC	25	0.930449	0.763419	0.0379806	2.08496	P04196	Histidine-rich glycoprotein	HRG	HRG
23.4131	22.5012	20.4993	21.9237	+	SPSs_TB_SPSs_HC	3	-1.74564	0.756878	0.0376154	-2.06425	P01621	Ig kappa chain V-III region NG9		KV303
22.777	25.2595	26.4527	26.4668	+	SPSs_TB_SPSs_HC	36	2.44153	0.725646	0.046781	1.96689	P10643	Complement component C7	C7	C7
22.5171	22.1593	20.832	21.8169			14	-1.0137	0.715143	0.0557736	-1.93469	P02042	Hemoglobin subunit delta	HBD	HBD
31.5003	29.4066	27.6606	22.5334			15	-5.35649	0.715037	0.0552523	-1.93436	B9A064;P0CG04	Immunoglobulin lambda-like polypeptide 5;Ig lambda-1 chain C regions	IGLL5;IGLC1	IGLL5
23.4026	22.0486	24.3694	23.8442			10	1.38119	0.704411	0.058963	1.90206	P05452	Tetranectin	CLEC3B	CLEC3B
23.4755	21.7654	24.4284	24.1098			6	1.64868	0.702248	0.058422	1.89551	Q96IY4	Carboxypeptidase B2	CPB2	CPB2
29.25	29.6822	30.0469	29.8146			31	0.464634	0.701671	0.0578909	1.89377	P04003	C4b-binding protein alpha chain	C4BPA	C4BPA
24.0018	22.9169	22.1933	22.6586			7	-1.03339	0.653468	0.0655856	-1.75074	P02766	Transthyretin	TTR	TTR
25.9474	24.1615	23.8031	22.4648			3	-1.92049	0.643272	0.065	-1.72113	P27918	Properdin	CFP	CFP
25.985	26.5882	25.7668	24.5759			16	-1.11522	0.625771	0.0644248	-1.6708	P01880	Ig delta chain C region	IGHD	IGHD
22.8657	25.0607	26.2298	25.5261			40	1.91474	0.622456	0.0638596	1.66134	P13671	Complement component C6	C6	C6
29.8687	30.427	29.7836	29.4432			18	-0.534474	0.613129	0.072	-1.63482	P04004	Vitronectin;Vitronectin V65 subunit;Vitronectin V10 subunit;Somatomedin-B	VTN	VTN
29.1192	28.2756	27.6667	28.1634			26	-0.782315	0.600136	0.076069	-1.59816	P25311	Zinc-alpha-2-glycoprotein	AZGP1	AZGP1
24.3514	21.6447	24.9225	25.3046			4	2.11548	0.582096	0.0800684	1.54777	Q99880;Q99879;Q99877;Q93079;Q8N257;Q5QNW6;Q16778;P62807;P58876;P57053;P33778;P23527;P06899;O60814;Q96A08	Histone H2B type 1-L;Histone H2B type 1-M;Histone H2B type 1-N;Histone H2B type 1-H;Histone H2B type 3-B;Histone H2B type 2-F;Histone H2B type 2-E;Histone H2B type 1-C/E/F/G/I;Histone H2B type 1-D;Histone H2B type F-S;Histone H2B type 1-B;Histone H2B type 1-O;Histone H2B type 1-J;Histone H2B type 1-K;Histone H2B type 1-A	HIST1H2BL;HIST1H2BM;HIST1H2BN;HIST1H2BH;HIST3H2BB;HIST2H2BF;HIST2H2BE;HIST1H2BC;HIST1H2BD;H2BFS;HIST1H2BB;HIST1H2BO;HIST1H2BJ;HIST1H2BK;HIST1H2BA	HIST1H2BL
24.5233	26.8741	27.6747	27.3039			9	1.79058	0.566551	0.0832542	1.5048	P02775	Platelet basic protein;Connective tissue-activating peptide III;TC-2;Connective tissue-activating peptide III(1-81);Beta-thromboglobulin;Neutrophil-activating peptide 2(74);Neutrophil-activating peptide 2(73);Neutrophil-activating peptide 2;TC-1;Neutrophil-activating peptide 2(1-66);Neutrophil-activating peptide 2(1-63)	PPBP	PPBP
22.8369	22.0443	22.9718	23.1178			9	0.604188	0.564556	0.0863866	1.49932	P05164	Myeloperoxidase;Myeloperoxidase;89 kDa myeloperoxidase;84 kDa myeloperoxidase;Myeloperoxidase light chain;Myeloperoxidase heavy chain	MPO	MPO
25.4861	25.2535	25.8416	25.5042			14	0.303105	0.557207	0.0856667	1.47918	P08519	Apolipoprotein(a)	LPA	LPA
33.8152	33.281	32.7103	33.279			29	-0.553406	0.534878	0.0939504	-1.4185	P01876	Ig alpha-1 chain C region	IGHA1	IGHA1
22.9683	21.945	23.0488	23.3713			8	0.753387	0.529654	0.096918	1.40441	P18135;P18136	Ig kappa chain V-III region HAH;Ig kappa chain V-III region HIC		KV312
28.7924	29.9313	30.1658	30.1527			76	0.797396	0.528083	0.0961301	1.40019	P00450	Ceruloplasmin	CP	CP
24.5652	24.678	24.7258	25.2231			3	0.352865	0.522108	0.0990323	1.38414	P01825;P06331;P01824	Ig heavy chain V-II region NEWM;Ig heavy chain V-II region ARH-77;Ig heavy chain V-II region WAH		IGHV4-59
29.1427	30.2926	28.8703	28.9796			12	-0.792685	0.517748	0.09824	-1.37246	P69905	Hemoglobin subunit alpha	HBA1	HBA1
23.802	23.208	23.1098	23.0889			8	-0.405687	0.515004	0.0974603	-1.36513	P23142;CON__ENSEMBL:ENSBTAP00000016046	Fibulin-1	FBLN1	FBLN1
25.2069	23.4427	25.3542	25.5934			11	1.14902	0.486956	0.117417	1.29075	P02753	Retinol-binding protein 4;Plasma retinol-binding protein(1-182);Plasma retinol-binding protein(1-181);Plasma retinol-binding protein(1-179);Plasma retinol-binding protein(1-176)	RBP4	RBP4
23.6479	25.6322	23.342	23.4314			6	-1.25339	0.476021	0.128562	-1.26203	P03951	Coagulation factor XI;Coagulation factor XIa heavy chain;Coagulation factor XIa light chain	F11	F11
28.1678	29.0445	28.193	28.002			9	-0.508619	0.426524	0.179783	-1.1337	P35542	Serum amyloid A-4 protein	SAA4	SAA4
29.6874	29.7599	22.1084	29.3455			1	-3.99673	0.41511	0.1784	-1.10445	Q5T5C0	Syntaxin-binding protein 5	STXBP5	STXBP5
30.6099	31.3068	31.3305	31.3312			29	0.372505	0.401253	0.19713	1.06909	P01011	Alpha-1-antichymotrypsin;Alpha-1-antichymotrypsin His-Pro-less	SERPINA3	SERPINA3
26.0792	26.9067	26.3568	22.162			13	-2.23354	0.391693	0.199091	-1.04478	P32119	Peroxiredoxin-2	PRDX2	PRDX2
29.2932	27.8291	27.862	27.7617			3	-0.749306	0.382394	0.201023	-1.0212	P80748	Ig lambda chain V-III region LOI		LV302
22.6605	25.8983	23.5825	21.1139			11	-1.93121	0.353663	0.232119	-0.948638	Q16610	Extracellular matrix protein 1	ECM1	ECM1
23.1439	21.7554	23.1953	22.9815			6	0.638769	0.338052	0.264711	0.909372	P04180	Phosphatidylcholine-sterol acyltransferase	LCAT	LCAT
28.983	27.2712	27.8572	26.5086			31	-0.94413	0.320969	0.280176	-0.86649	P10909	Clusterin;Clusterin beta chain;Clusterin alpha chain	CLU	CLU
29.2356	26.292	26.3979	26.6599			4	-1.23488	0.30869	0.286073	-0.835699	P59666;P59665	Neutrophil defensin 3;HP 3-56;Neutrophil defensin 2;Neutrophil defensin 1;HP 1-56;Neutrophil defensin 2	DEFA3;DEFA1	DEFA3
30.0933	30.5023	30.0917	30.1652			25	-0.169365	0.300525	0.293913	-0.815232	P05155	Plasma protease C1 inhibitor	SERPING1	SERPING1
24.5188	24.8495	24.3391	24.6619			108	-0.183644	0.2924	0.317295	-0.794863	P0C0L4	Complement C4-A;Complement C4 beta chain;Complement C4-A alpha chain;C4a anaphylatoxin;C4b-A;C4d-A;Complement C4 gamma chain	C4A	C4A
30.5688	30.0724	29.9569	30.2572			54	-0.213585	0.269024	0.318286	-0.736215	P02774	Vitamin D-binding protein	GC	GC
23.367	24.119	23.1814	27.0035			2	1.34938	0.251762	0.330213	0.69281	Q96SN8	CDK5 regulatory subunit-associated protein 2	CDK5RAP2	CDK5RAP2
22.0775	22.8126	22.5821	22.8485			1	0.270225	0.25112	0.327887	0.691191	Q6P387	Uncharacterized protein C16orf46	C16orf46	C16orf46
24.6801	26.3056	24.9558	24.9322			12	-0.548825	0.24478	0.332587	-0.675215	P29622	Kallistatin	SERPINA4	SERPINA4
32.3653	32.2456	32.2881	32.4668			37	0.0719757	0.242404	0.334056	0.669221	P01871	Ig mu chain C region	IGHM	IGHM
26.5322	21.9127	25.665	25.7711			2	1.49562	0.233746	0.341793	0.647352	P02745	Complement C1q subcomponent subunit A	C1QA	C1QA
25.9775	26.3764	26.365	26.2427			25	0.126924	0.218403	0.366849	0.608464	Q06033	Inter-alpha-trypsin inhibitor heavy chain H3	ITIH3	ITIH3
27.3096	22.0207	26.3536	26.1877			12	1.60552	0.217763	0.364354	0.606838	P22792	Carboxypeptidase N subunit 2	CPN2	CPN2
26.4775	27.8461	26.9016	26.5961			17	-0.412999	0.210767	0.368649	-0.589036	P51884	Lumican	LUM	LUM
26.3182	26.9909	26.4001	26.5184			14	-0.195244	0.203977	0.375946	-0.571712	P01857	Ig gamma-1 chain C region	IGHG1	IGHG1
23.6952	21.4916	21.9061	22.0597			6	-0.61051	0.196567	0.383733	-0.55275	P13796	Plastin-2	LCP1	LCP1
22.1156	25.0098	23.551	21.788			9	-0.893192	0.186601	0.397457	-0.527146	P01854	Ig epsilon chain C region	IGHE	IGHE
23.2749	22.5129	23.0931	23.0843			2	0.194793	0.180449	0.401421	0.511275	Q6NXT2;Q71DI3;Q16695;P84243;P68431	Histone H3.3C;Histone H3.2;Histone H3.1t;Histone H3.3;Histone H3.1	H3F3C;HIST2H3A;HIST3H3;H3F3A;HIST1H3A	H3F3C
26.5742	29.1232	28.5714	28.3418			34	0.60792	0.166493	0.421386	0.475066	P01008	Antithrombin-III	SERPINC1	SERPINC1
28.1114	27.4489	27.5614	27.705			12	-0.14691	0.150609	0.445766	-0.433461	P05090	Apolipoprotein D	APOD	APOD
23.024	26.6437	24.0738	24.0655			9	-0.764211	0.146356	0.44289	-0.422238	P00742	Coagulation factor X;Factor X light chain;Factor X heavy chain;Activated factor Xa heavy chain	F10	F10
23.7939	22.6174	23.035	22.9012			11	-0.237519	0.138416	0.448821	-0.401194	P0DJI8	Serum amyloid A-1 protein;Amyloid protein A;Serum amyloid protein A(2-104);Serum amyloid protein A(3-104);Serum amyloid protein A(2-103);Serum amyloid protein A(2-102);Serum amyloid protein A(4-101)	SAA1	SAA1
23.1676	23.889	23.7302	23.6153			6	0.144462	0.136291	0.455236	0.395537	Q02985	Complement factor H-related protein 3	CFHR3	CFHR3
25.9453	23.6819	25.2965	25.1688			3	0.419065	0.126632	0.477114	0.369701	P01617;P01614;P06309	Ig kappa chain V-II region TEW;Ig kappa chain V-II region Cum;Ig kappa chain V-II region GM607		KV204
28.418	26.3133	27.449	26.641			23	-0.32066	0.0953924	0.584352	-0.284468	O43866	CD5 antigen-like	CD5L	CD5L
26.399	22.7077	23.5767	24.4799			18	-0.525078	0.0924689	0.58355	-0.276343	P07358	Complement component C8 beta chain	C8B	C8B
24.0027	22.7879	23.0318	23.5362			2	-0.111258	0.0549151	0.734658	-0.169176	Q13790	Apolipoprotein F	APOF	APOF
27.4753	21.9392	24.9131	25.121			23	0.309777	0.035661	0.813728	0.111833	Q96PD5	N-acetylmuramoyl-L-alanine amidase	PGLYRP2	PGLYRP2
23.301	25.3024	24.2383	24.5695			6	0.102207	0.0320182	0.833816	0.100767	P02656	Apolipoprotein C-III	APOC3	APOC3
28.475	24.7425	26.5088	26.7809			9	0.0361032	0.00596538	0.981707	0.0192943	P02655	Apolipoprotein C-II;Proapolipoprotein C-II	APOC2	APOC2

[truncated: 3 more sheets: SPSs_NTM_SPSs_LTBI, SPSs_TB_SPSs_LTBI, SPSs_TB_SPSs_NTM]
