# Supplementary material for: Differences in plasma proteomes for active tuberculosis, latent tuberculosis and non-tuberculosis mycobacterial lung disease patients with and without ESAT-6/CFP10 stimulation
Source: Proteome Sci. 2020 Oct 31;18:10. doi: 10.1186/s12953-020-00165-5 (PMC7603755; doi:10.1186/s12953-020-00165-5)
Supplement: Supplementary file 3 — Additional file 3: Supplemental database 3. Global ANOVA analysis to identify the proteins that showed significant differences among the eight groups (HC, LTBI, NTM, and TB) in plasma samples with and without stimulation. To perform the quantization analysis, the LFQ values of each protein derived from MaxQuant were first log2 transformed and filtered to eliminate proteins with the most missing values. Missing values for other proteins were imputed and then multiple-samples test (ANOVA) was performed with Benjamini-Hochberg correction (FDR = 0.05), which led to 68 proteins that showed significant difference among the eight groups. P-values < 0.05 were considered statistically significant. Columns in the Excel files designate technical replicates (donated by rep), comparison groups, peptides, MS/MS count, ANOVA P-value, ANOVA q-value, T-test difference, t-test values, q-values, protein ID, protein names and gene names. [file 12953_2020_165_MOESM3_ESM.xlsx]

## Sheet: ANOVA_significant proteins_68
UPSs HC_rep1	UPSs HC_rep2	USPs LTBI_rep1	USPs LTBI_rep2	UPSs NTM_rep1	UPSs NTM_rep2	USPs TB_rep1	UPSs TB_rep2	SPSs HC_rep1	SPSs HC _rep2	SPSs LTBI_rep1	SPSs LTBI_rep2	SPSs NTM_rep1	SPSs NTM_rep2	SPSs TB_rep1	SPSs TB_rep2	C: ANOVA Significant	N: Peptides	N: Razor + unique peptides	N: Unique peptides	N: Sequence coverage [%]	N: Unique + razor sequence coverage [%]	N: Unique sequence coverage [%]	N: Mol. weight [kDa]	N: Q-value	N: Score	N: Intensity	N: MS/MS Count	N: -Log ANOVA p value	N: ANOVA q-value	T: Majority protein IDs	T: Protein names	T: GN
33.9298	34.0998	31.4629	31.44	32.116	32.5714	25.1253	25.7138	34.2591	33.9848	31.8338	31.4601	23.3781	23.7987	26.48	27.825	+	73	73	66	90	90	85.9	69.366	0	323.31	684480000000	3634	7.49684	1.14672e-06	CON__P02768-1;P02768	Serum albumin	ALB
27.1284	28.3181	29.1943	28.988	29.2376	29.8926	27.1421	27.4488	26.4838	26.1399	30.0034	29.068	30.7441	30.0189	27.9166	27.652	+	44	44	44	68.8	68.8	68.8	85.696	0	323.31	41175000000	412	3.50772	0.00186395	P06396;CON__Q3SX14	Gelsolin	GSN
26.8851	26.398	23.7316	25.7656	25.4539	25.1942	24.45	24.4451	26.0105	25.9725	24.2621	23.0499	22.9689	23.5158	22.0354	22.0378	+	23	23	15	32.6	32.6	22.8	66.038	0	270.81	4766900000	112	2.91393	0.00438909	P04264;CON__P04264	Keratin, type II cytoskeletal 1	KRT1
24.5989	24.6472	24.3703	23.3345	21.5632	22.9187	22.641	21.3093	25.7017	25.9304	25.8421	25.7157	24.7223	24.8729	25.3212	25.1622	+	21	21	21	20.3	20.3	20.3	129.38	0	179.92	3980900000	98	3.27403	0.00231534	P07996;CON__Q28194	Thrombospondin-1	THBS1
26.4553	27.032	22.0254	23.1833	25.642	26.5608	25.6268	25.9587	25.9037	27.6821	26.288	26.4941	24.9767	23.4317	21.3201	21.9042	+	18	18	15	36.3	36.3	32	59.51	0	119.82	5652700000	69	3.28069	0.00231534	CON__P13645;P13645	Keratin, type I cytoskeletal 10	KRT10
30.8396	30.9089	30.1486	29.7914	29.796	29.9523	30.6529	30.7443	31.3712	32.0721	30.7309	30.5351	30.9877	30.9734	30.946	30.9858	+	190	190	190	44.6	44.6	44.6	515.6	0	323.31	166110000000	2571	3.39556	0.00211446	P04114	Apolipoprotein B-100;Apolipoprotein B-48	APOB
33.2968	33.5916	33.2122	32.6891	33.4561	33.449	34.0185	34.079	32.3044	32.4006	32.7262	32.8763	32.8667	32.8211	33.9317	33.8779	+	176	176	162	86.8	86.8	84.4	187.15	0	323.31	1332100000000	10829	4.2541	0.000527738	P01024	Complement C3;Complement C3 beta chain;C3-beta-c;Complement C3 alpha chain;C3a anaphylatoxin;Acylation stimulating protein;Complement C3b alpha chain;Complement C3c alpha chain fragment 1;Complement C3dg fragment;Complement C3g fragment;Complement C3d fragment;Complement C3f fragment;Complement C3c alpha chain fragment 2	C3
31.4564	31.4764	30.7964	30.5608	32.2158	31.7177	31.5789	31.6274	32.6421	32.4832	31.6138	31.5731	31.0231	30.8174	31.1825	31.167	+	109	109	6	61	61	5	192.75	0	323.31	295020000000	3165	4.41504	0.000442573	P0C0L5	Complement C4-B;Complement C4 beta chain;Complement C4-B alpha chain;C4a anaphylatoxin;C4b-B;C4d-B;Complement C4 gamma chain	C4B
33.8583	34.0339	34.027	33.725	34.17	33.7273	33.7771	33.9261	32.0032	32.2734	33.3308	33.0117	33.8296	33.8163	33.8321	33.6444	+	107	107	92	71	71	64.2	163.29	0	323.31	1550500000000	11497	3.96411	0.000872674	P01023	Alpha-2-macroglobulin	A2M
30.2697	30.2103	29.5802	28.969	29.7645	29.2764	30.5577	30.7796	30.1413	29.5168	28.5257	28.1863	27.3997	28.3815	30.9346	30.5204	+	88	88	77	66	66	55.7	139.09	0	323.31	137220000000	1813	3.26833	0.00231534	P08603	Complement factor H	CFH
22.3154	21.2398	26.5167	25.7357	32.0632	32.3032	31.536	31.5813	30.896	31.0706	33.3474	32.7836	33.41	32.9412	32.8424	32.8594	+	78	78	78	58.5	58.5	58.5	94.972	0	323.31	538170000000	3109	7.82163	8.63081e-07	P02671	Fibrinogen alpha chain;Fibrinopeptide A;Fibrinogen alpha chain	FGA
28.9657	28.8019	27.7953	26.4476	29.5887	29.2479	29.8153	29.6835	30.0758	30.0894	29.14	29.0327	28.0867	28.9622	29.5662	29.6487	+	68	68	68	42.4	42.4	42.4	188.3	0	323.31	65691000000	785	2.67473	0.00634441	P01031	Complement C5;Complement C5 beta chain;Complement C5 alpha chain;C5a anaphylatoxin;Complement C5 alpha chain	C5
29.8264	29.8955	29.4415	29.8288	29.7929	30.259	29.2649	29.3159	30.7589	30.2565	30.7939	30.7382	30.4792	30.0088	29.0691	28.8201	+	63	63	63	68.3	68.3	68.3	90.568	0	323.31	117160000000	1094	3.07895	0.00326262	P00747	Plasminogen;Plasmin heavy chain A;Activation peptide;Angiostatin;Plasmin heavy chain A, short form;Plasmin light chain B	PLG
21.2779	21.738	20.8667	20.6536	29.416	30.5157	30.4576	30.72	31.0332	30.9766	30.6264	31.2531	31.5054	31.2494	31.6436	31.5538	+	61	61	53	82.1	82.1	74.1	55.928	0	323.31	219740000000	2305	8.48891	2.91967e-07	P02675	Fibrinogen beta chain;Fibrinopeptide B;Fibrinogen beta chain	FGB
30.9382	31.2501	31.1231	30.5288	31.8431	32.1424	31.7757	31.8788	29.092	29.9844	31.8503	31.7775	31.4465	31.4842	31.9187	31.8241	+	59	59	59	53.1	53.1	53.1	85.532	0	323.31	289800000000	1936	3.38601	0.00211446	P00751	Complement factor B;Complement factor B Ba fragment;Complement factor B Bb fragment	CFB
33.5397	33.5901	33.4366	33.0555	33.0651	32.8749	33.3499	33.4751	32.0432	32.2999	32.5842	32.7791	30.9509	31.6974	32.8093	32.8774	+	59	59	59	91	91	91	30.777	0	323.31	1302700000000	6536	3.74056	0.00121157	P02647	Apolipoprotein A-I;Proapolipoprotein A-I;Truncated apolipoprotein A-I	APOA1
29.4116	29.5824	29.5414	29.6754	28.7934	29.0006	27.4654	27.3626	28.1282	28.1791	28.3203	28.3905	27.7964	27.9705	27.1872	26.9779	+	58	58	58	31.1	31.1	31.1	262.62	0	323.31	40633000000	686	7.10926	2.33272e-06	P02751	Fibronectin;Anastellin;Ugl-Y1;Ugl-Y2;Ugl-Y3	FN1
29.6274	29.9468	28.479	29.0826	30.2276	29.9653	29.1713	29.5868	30.6462	30.4177	30.4994	30.0921	28.8421	28.0495	28.1115	28.1637	+	54	54	54	81.8	81.8	81.8	45.398	0	323.31	129440000000	901	3.43582	0.00199957	P06727	Apolipoprotein A-IV	APOA4
30.0178	30.2804	29.7975	30.4946	30.8165	31.223	30.6738	30.7598	27.3946	27.9952	29.7672	29.5878	30.1111	29.6468	30.7069	30.8466	+	54	54	54	58	58	58	103.36	0	323.31	120190000000	709	4.15307	0.000632664	Q14624	Inter-alpha-trypsin inhibitor heavy chain H4;70 kDa inter-alpha-trypsin inhibitor heavy chain H4;35 kDa inter-alpha-trypsin inhibitor heavy chain H4	ITIH4
32.2658	32.2968	29.9256	30.7692	31.4994	31.6956	32.8763	33.0093	30.9254	31.7938	32.3265	32.6966	33.4653	33.948	33.2952	33.4174	+	46	46	45	70.8	70.8	70.8	46.736	0	323.31	483510000000	3518	3.81837	0.00109386	P01009	Alpha-1-antitrypsin;Short peptide from AAT	SERPINA1
30.0139	30.4964	31.1466	30.208	31.8497	31.9227	29.3754	29.6214	27.7064	28.379	31.9738	31.8245	32.7539	31.8187	29.2996	29.2058	+	43	43	43	48.5	48.5	48.5	106.46	0	323.31	142240000000	1187	4.3124	0.000487075	P19823	Inter-alpha-trypsin inhibitor heavy chain H2	ITIH2
21.1796	22.1351	21.6689	22.6234	31.002	31.3283	31.1763	31.3231	30.7723	31.5589	31.6139	31.6271	31.4949	30.9295	32.3917	32.7409	+	41	41	41	70.6	70.6	70.6	51.511	0	323.31	317540000000	1837	7.71716	8.63081e-07	P02679	Fibrinogen gamma chain	FGG
25.9981	26.4748	25.371	25.9008	27.8482	27.8267	26.9556	27.2135	23.7608	25.0607	27.0675	27.061	27.2869	26.6211	26.2298	25.5261	+	40	40	40	44.2	44.2	44.2	104.79	0	323.31	13065000000	242	2.89829	0.0044608	P13671	Complement component C6	C6
29.8773	30.366	30.9349	29.4567	31.7665	32.0893	30.5204	30.6435	28.3774	27.4748	31.9632	32.1235	33.2736	32.407	30.5183	30.3209	+	37	37	37	39.1	39.1	39.1	71.957	0	323.31	172140000000	624	3.56041	0.00176891	P01042	Kininogen-1;Kininogen-1 heavy chain;T-kinin;Bradykinin;Lysyl-bradykinin;Kininogen-1 light chain;Low molecular weight growth-promoting factor	KNG1
32.9606	33.1597	32.6736	32.131	31.4531	30.911	32.6599	32.7081	32.3653	32.2456	31.2166	31.0434	32.1119	32.7783	32.2881	32.4668	+	37	37	14	66.2	66.2	24.1	49.306	0	323.31	555340000000	6939	3.08442	0.00326262	P01871	Ig mu chain C region	IGHM
28.8822	29.2362	28.3446	27.446	29.8206	30.2836	28.6216	28.486	28.16	28.1406	30.1603	30.0392	28.6341	29.1484	28.4008	28.7166	+	33	33	33	42.6	42.6	42.6	101.39	0	323.31	62446000000	485	3.14259	0.00294596	P19827	Inter-alpha-trypsin inhibitor heavy chain H1	ITIH1
29.3519	29.3943	28.7831	28.2673	29.9333	29.1598	30.528	30.602	29.25	29.6822	28.9837	28.6541	29.2413	28.5982	30.0469	29.8146	+	31	31	31	52.8	52.8	52.8	67.033	0	323.31	72344000000	1118	2.42316	0.0099908	P04003	C4b-binding protein alpha chain	C4BPA
26.0731	26.8843	24.5914	24.5959	26.6288	26.439	27.4243	27.2881	27.9319	28.8653	27.3229	27.1907	25.7777	23.9938	26.3597	26.3173	+	29	29	29	49	49	49	76.684	0	323.31	14991000000	156	2.77499	0.00530156	P09871	Complement C1s subcomponent;Complement C1s subcomponent heavy chain;Complement C1s subcomponent light chain	C1S
27.2227	27.3894	27.1998	26.7593	28.611	28.8558	27.4509	27.3235	28.819	28.7113	27.8347	28.2542	29.3525	28.4878	27.1813	27.1939	+	27	27	27	72.6	72.6	72.6	36.154	0	323.31	31515000000	348	3.44909	0.00199957	P02649	Apolipoprotein E	APOE
28.6181	28.5644	28.4137	27.9052	28.4021	28.9701	28.3838	28.53	26.2715	25.8248	29.6128	29.536	29.7447	28.4987	28.5606	28.6427	+	27	27	27	72.8	72.8	72.8	38.298	0	323.31	49598000000	474	3.26741	0.00231534	P02749	Beta-2-glycoprotein 1	APOH
28.9736	29.196	24.1853	23.4943	26.3375	22.9863	20.354	22.7637	25.9572	25.2958	25.2784	24.4247	30.2799	29.6634	22.2323	21.4662	+	26	26	25	34.1	34.1	32.4	77.063	0	239.18	9889100000	145	3.29649	0.00231534	P02787	Serotransferrin	TF
27.8855	27.9252	26.0193	27.167	27.4689	26.3582	27.9189	28.0917	29.1192	28.2756	26.0102	26.4237	21.9492	22.5127	27.6668	28.1634	+	26	26	26	60.4	60.4	60.4	34.258	0	323.31	25204000000	309	4.54341	0.000396209	P25311	Zinc-alpha-2-glycoprotein	AZGP1
27.4227	28.0522	25.6077	26.5491	27.8059	28.1912	27.6934	28.0609	25.3869	26.2767	28.538	28.5798	29.4889	28.3101	26.7975	26.727	+	25	25	25	36.2	36.2	36.2	59.578	0	323.31	29042000000	291	2.79206	0.00524452	P04196	Histidine-rich glycoprotein	HRG
29.9848	30.1232	29.2636	29.3154	30.0984	30.0932	30.1079	30.0421	30.0933	30.5023	29.5659	29.905	29.8776	30.0488	30.0917	30.1652	+	25	25	25	42.4	42.4	42.4	55.154	0	323.31	92111000000	1324	2.53986	0.00798917	P05155	Plasma protease C1 inhibitor	SERPING1
25.7839	26.6127	21.8728	22.5476	26.6232	26.1561	26.8093	27.121	25.9775	26.3764	24.9142	26.4577	27.4323	26.6948	26.365	26.2427	+	25	25	25	31.5	31.5	31.5	99.848	0	323.31	12238000000	244	3.46628	0.00198443	Q06033	Inter-alpha-trypsin inhibitor heavy chain H3	ITIH3
27.8368	27.8373	27.559	26.2136	28.4211	28.3286	28.2721	27.9783	29.7248	30.14	28.3368	28.0812	27.0838	26.1541	28.0596	28.1534	+	23	23	23	48.5	48.5	48.5	57.07	0	206.55	28292000000	220	2.79098	0.00524452	P05546	Heparin cofactor 2	SERPIND1
26.2151	26.4914	23.8431	23.0836	25.6434	26.0722	26.5915	26.2626	27.9786	28.1446	25.4865	24.9643	24.1904	23.1444	26.1715	26.117	+	22	22	22	41.3	41.3	41.3	65.163	0	323.31	9670100000	117	4.47891	0.000426809	P07357	Complement component C8 alpha chain	C8A
26.1273	26.9682	27.868	27.2381	28.2788	28.1165	27.9966	27.8193	25.4065	25.0871	27.6435	27.8633	28.4529	27.6922	27.9745	28.1036	+	22	22	22	45.6	45.6	45.6	54.565	0	323.31	22895000000	379	3.52613	0.00184817	P08697	Alpha-2-antiplasmin	SERPINF2
26.4523	26.559	26.473	25.5864	26.9798	26.8736	26.3177	26.5134	27.7611	28.6983	27.0513	27.7439	28.7972	28.4264	26.6276	26.6283	+	20	20	20	42.8	42.8	42.8	46.312	0	323.31	13935000000	222	2.8806	0.00455689	P36955	Pigment epithelium-derived factor	SERPINF1
25.8085	26.1421	22.9362	24.3871	23.3484	21.8516	22.1376	23.2901	29.1723	28.634	30.4613	30.6776	23.8404	26.234	27.5288	27.4932	+	20	20	13	96.6	96.6	79.6	15.998	0	323.31	78766000000	962	3.98635	0.000872674	P68871	Hemoglobin subunit beta;LVV-hemorphin-7;Spinorphin	HBB
27.4265	27.145	26.8225	27.0822	25.8716	26.0862	26.9728	27.2803	26.2343	25.3016	25.3989	23.8429	25.6718	25.1149	27.3404	27.3658	+	19	19	19	35.9	35.9	35.9	53.154	0	281.38	16616000000	393	2.43919	0.00977262	P01019	Angiotensinogen;Angiotensin-1;Angiotensin-2;Angiotensin-3;Angiotensin-4;Angiotensin 1-9;Angiotensin 1-7;Angiotensin 1-5;Angiotensin 1-4	AGT
25.6997	25.8232	22.1352	22.5843	25.7026	26.1412	26.7443	26.773	23.5187	23.3681	23.5625	24.2112	23.6652	22.4742	26.697	26.7087	+	19	19	19	30.3	30.3	30.3	75.122	0	323.31	7009500000	85	4.98881	0.000205221	P07225	Vitamin K-dependent protein S	PROS1
28.306	28.4148	22.4658	22.0707	26.9893	27.3122	25.4211	25.0416	25.7813	24.5763	23.9181	23.3013	23.4245	23.2211	28.207	27.9483	+	17	17	8	44.8	44.8	24.6	45.205	0	144.11	13361000000	210	5.83499	3.75999e-05	P00738	Haptoglobin;Haptoglobin alpha chain;Haptoglobin beta chain	HP
24.8911	24.9538	20.7856	21.7897	25.4208	24.9622	24.9552	25.343	22.8288	22.7366	22.2462	22.7064	23.4849	23.916	24.5972	24.2474	+	16	16	16	35.4	35.4	35.4	66.034	0	224.19	3477700000	117	4.6493	0.000336346	P35858	Insulin-like growth factor-binding protein complex acid labile subunit	IGFALS
29.9071	30.0414	21.5157	22.759	28.9971	27.5099	25.8469	25.9766	26.3182	26.9909	26.306	26.004	25.0363	23.7695	26.4001	26.5184	+	14	14	6	55.8	55.8	31.5	36.105	0	110.1	24719000000	444	4.38073	0.000442573	P01857	Ig gamma-1 chain C region	IGHG1
21.6507	21.5581	23.3425	23.489	24.1775	22.6105	21.2114	21.3347	22.5171	22.1592	25.092	24.5523	22.5649	22.4355	21.7296	21.618	+	14	7	7	86.4	46.9	46.9	16.055	0	97.875	1330800000	45	3.33074	0.00231534	P02042	Hemoglobin subunit delta	HBD
24.3316	21.7901	22.1576	23.6456	26.1931	24.7906	21.4074	22.8245	25.4861	25.2535	26.6606	26.9983	28.1175	27.7467	25.8416	25.5042	+	14	14	14	37.9	37.9	37.9	501.31	0	119.53	5408600000	203	2.71007	0.00605031	P08519	Apolipoprotein(a)	LPA
24.7498	26.9835	21.8624	22.8617	21.6434	22.853	20.9802	23.2479	29.1427	30.2926	32.5193	33.0726	29.2979	28.6461	28.8704	28.9796	+	12	12	7	63.4	63.4	40.8	15.257	0	323.31	173860000000	706	4.72217	0.000310249	P69905	Hemoglobin subunit alpha	HBA1
23.4184	24.1245	22.1124	21.9329	22.236	22.5384	28.5461	28.1314	21.3029	24.2322	23.1807	23.9841	25.0576	22.9166	29.0457	28.6632	+	11	11	7	44.3	44.3	28.4	23.511	0	111.79	15845000000	80	3.30958	0.00231534	P02763	Alpha-1-acid glycoprotein 1	ORM1
25.9864	26.078	21.2347	22.9764	27.4979	26.2906	26.0229	25.8309	23.6776	22.9232	27.2074	27.1411	25.4032	23.0414	26.1936	26.1307	+	10	10	10	38.8	38.8	38.8	32.903	0	93.559	6989300000	93	2.65678	0.00650372	O75636	Ficolin-3	FCN3
26.4817	26.7547	25.7773	26.76	23.493	24.156	26.7848	26.4177	25.1305	25.0699	24.0132	24.1774	27.0614	26.6043	25.8059	26.1935	+	10	10	10	67.9	67.9	67.9	18.098	0	98.584	14720000000	339	3.92381	0.000893832	P01591	Immunoglobulin J chain	JCHAIN
27.6542	27.8698	27.0177	27.1204	27.3589	27.106	28.3834	28.5251	29.8182	30.3334	28.5401	28.2306	23.4825	25.8456	28.0831	28.3785	+	10	10	10	34.1	34.1	34.1	25.387	0	163.42	22713000000	402	3.00445	0.00376425	P02743	Serum amyloid P-component;Serum amyloid P-component(1-203)	APCS
25.255	24.2176	21.8749	22.8578	22.4928	22.4517	23.973	23.9493	25.1421	25.7042	23.0883	22.9137	27.5231	28.0932	22.318	23.346	+	10	10	10	27.1	27.1	27.1	51.676	0	82.852	3226700000	81	4.37884	0.000442573	P02790	Hemopexin	HPX
26.5285	26.8148	25.1491	24.0303	26.2186	26.4637	26.9813	27.0526	23.8817	24.3144	25.5401	25.4556	26.6619	26.4478	26.8923	26.6861	+	10	10	10	57.9	57.9	57.9	22.277	0	241.36	9036700000	161	3.95269	0.000872674	P07360	Complement component C8 gamma chain	C8G
24.5273	24.4604	27.4139	25.3606	25.8083	25.7286	23.9683	26.2985	23.1481	22.2167	27.1345	26.993	28.57	28.1692	24.8519	24.9029	+	8	8	0	56.9	56.9	0	11.746	0	176.17	6834800000	114	2.51467	0.008338	P01623;P04206;P01622	Ig kappa chain V-III region WOL;Ig kappa chain V-III region GOL;Ig kappa chain V-III region Ti	KV305
24.13	25.4039	23.4498	21.3793	28.3799	28.7069	26.754	27.042	24.6085	22.8356	28.5482	28.4116	29.1868	28.6207	27.2582	27.4697	+	8	8	8	47.5	47.5	47.5	10.845	0	53.1	10791000000	77	3.74507	0.00121157	P02776;P10720	Platelet factor 4;Platelet factor 4, short form;Platelet factor 4 variant;Platelet factor 4 variant(4-74);Platelet factor 4 variant(5-74);Platelet factor 4 variant(6-74)	PF4
24.0627	22.9405	21.4926	22.4702	21.9892	22.7311	26.3036	26.2451	22.2803	22.9468	21.4101	22.8147	24.9274	22.7261	26.7374	26.691	+	8	4	4	34.3	18.4	18.4	23.602	0	22.513	3190800000	25	2.8239	0.00509448	P19652	Alpha-1-acid glycoprotein 2	ORM2
23.0222	23.0948	22.1196	22.0729	23.8579	24.7748	23.8675	24.525	25.2687	25.5237	23.5226	24.5436	22.4857	22.7136	23.6278	23.6703	+	7	4	4	37.8	17	17	30.65	0	22.861	1578200000	33	3.25183	0.00234411	P36980	Complement factor H-related protein 2	CFHR2
23.1841	22.7948	21.1938	22.2106	24.3843	21.3339	28.5594	27.4862	24.5553	26.276	21.4674	23.504	24.1452	24.0316	27.5654	27.0568	+	6	6	6	23.7	23.7	23.7	25.038	0	20.657	8731000000	100	2.5465	0.00798917	P02741	C-reactive protein;C-reactive protein(1-205)	CRP
23.5729	21.222	22.994	22.4831	20.861	22.5179	26.2273	26.7336	23.0171	22.1693	22.2983	23.6175	23.7096	23.13	26.6594	26.8184	+	6	6	6	42.1	42.1	42.1	13.242	0	71.367	3288800000	30	2.68092	0.00634441	P06702	Protein S100-A9	S100A9
21.326	21.8135	22.9666	22.5931	21.6508	21.8095	21.1274	21.1502	23.1033	24.2856	23.4347	25.201	23.7367	23.2185	24.9225	25.3046	+	4	4	4	34.1	34.1	34.1	13.952	0	35.034	928160000	14	2.9587	0.00403997	Q99880;Q99879;Q99877;Q93079;Q8N257;Q5QNW6;Q16778;P62807;P58876;P57053;P33778;P23527;P06899;O60814;Q96A08	Histone H2B type 1-L;Histone H2B type 1-M;Histone H2B type 1-N;Histone H2B type 1-H;Histone H2B type 3-B;Histone H2B type 2-F;Histone H2B type 2-E;Histone H2B type 1-C/E/F/G/I;Histone H2B type 1-D;Histone H2B type F-S;Histone H2B type 1-B;Histone H2B type 1-O;Histone H2B type 1-J;Histone H2B type 1-K;Histone H2B type 1-A	HIST1H2BL
27.0086	27.2483	25.723	22.3573	26.5307	26.9929	27.2102	27.1361	22.1673	20.9986	26.1836	25.7248	22.5767	22.8251	25.8083	25.4753	+	4	4	4	21.2	21.2	21.2	25.773	0	93.857	9944300000	101	2.78738	0.00524452	P02747	Complement C1q subcomponent subunit C	C1QC
23.6829	24.1046	22.7105	22.5618	25.0426	25.2922	24.652	24.9863	29.2356	26.292	26.7397	26.3944	25.6021	25.6082	26.3979	26.6599	+	4	4	4	20.2	20.2	20.2	10.245	0	32.569	8658000000	63	2.55556	0.00795001	P59666;P59665	Neutrophil defensin 3;HP 3-56;Neutrophil defensin 2;Neutrophil defensin 1;HP 1-56;Neutrophil defensin 2	DEFA3
26.6113	26.6621	22.0591	21.9862	23.9848	22.7689	24.9792	24.8939	25.9966	26.5291	22.1209	21.794	23.0401	22.9679	25.4883	25.3895	+	2	2	2	13.7	13.7	13.7	12.38	0.0041841	6.3237	3450400000	21	5.50619	7.01445e-05	P04211	Ig lambda chain V region 4A	LV001
27.393	27.826	27.4852	26.3183	27.3501	27.4092	28.005	27.8137	29.3597	29.9435	27.9017	27.6164	24.881	22.0108	27.8475	27.8153	+	2	2	2	0.4	0.4	0.4	575.89	0.0038023	4.8826	17342000000	66	2.61719	0.00700962	Q4G0P3	Hydrocephalus-inducing protein homolog	HYDIN
21.4584	22.2054	22.0042	22.8395	24.2581	25.5202	28.3884	28.683	26.0497	26.8377	26.213	26.2587	25.3427	27.056	30.2614	30.2152	+	1	1	1	1.5	1.5	1.5	52.991	0.0070922	3.9861	35374000000	314	4.85192	0.000253134	A6NMB1	Sialic acid-binding Ig-like lectin 16	SIGLEC16
23.0199	23.0973	23.1433	22.749	29.3043	29.5886	27.4855	27.4492	26.2255	26.6006	31.642	31.7055	33.0187	32.4356	29.4413	29.5647	+	1	1	1	1.3	1.3	1.3	62.049	0.0070175	3.9165	66278000000	172	9.42963	6.69339e-08	Q9NUV7;O15270	Serine palmitoyltransferase 3;Serine palmitoyltransferase 2	SPTLC3
27.66	28.1057	22.9922	22.3018	24.2125	24.1483	22.2948	20.284	26.6465	27.8053	22.1481	24.2106	22.6233	24.4631	22.4221	22.7864	+	1	1	1	2.5	2.5	2.5	39.474	0.0067568	3.5203	4789900000	21	2.99835	0.00376425	Q66K66	Transmembrane protein 198	TMEM198
