# Supplementary material for: Differences in plasma proteomes for active tuberculosis, latent tuberculosis and non-tuberculosis mycobacterial lung disease patients with and without ESAT-6/CFP10 stimulation
Source: Proteome Sci. 2020 Oct 31;18:10. doi: 10.1186/s12953-020-00165-5 (PMC7603755; doi:10.1186/s12953-020-00165-5)
Supplement: Supplementary file 4 — Additional file 4: Supplemental dataset S4. Independent-sample t-tests to identify proteins that were up-regulated or down-regulated upon stimulation with the ESAT-6/CFP-10 antigen cocktail. Fifty-nine proteins were significantly regulated upon stimulation with the ESAT-6/CFP-10 antigen cocktail in HC, 36 proteins were significantly regulated upon stimulation with the ESAT-6/CFP-10 antigen cocktail in LTBI, and four proteins were differently regulated upon stimulation with the ESAT-6/CFP-10 antigen cocktail in NTM, eight proteins were significantly regulated upon stimulation with the ESAT-6/CFP-10 antigen cocktail in active TB. Columns in the Excel files designate technical replicates (donated by rep), t-test significant, comparison groups, P-value, q value, t-test difference, protein ID, protein names and gene names. P-values < 0.05 were considered statistically significant. [file 12953_2020_165_MOESM4_ESM.xlsx]

## Sheet: Legend
The significant hits are highlighted in red and blue (P<0.05, q<0.05, logFC >|1| or FC > |2|)
Highlighted red = increased in abundance (up-regulated)
Highlighted blue = decrease in abundance (down-regulated)
Highlighted orange = significant in q or p-value, but excluded because of logFC is |<1|

## Sheet: SPSs_HC_UPSs_HC
UPSs HC_rep1	USPs HC_rep2	SPSs HC_rep1	SPSs HC_rep2	Student's T-test Significant SPSs_HC_UPSs_HC	Student's T-test significant	Peptides	-Log Student's T-test p-value SPSs_HC_UPSs_HC	Student's T-test q-value SPSs_HC_UPSs_HC	Student's T-test Difference SPSs_HC_UPSs_HC	Student's T-test Test statistic SPSs_HC_UPSs_HC	Majority protein IDs	Protein names	Gene names	GN
21.3615	21.3855	31.0332	30.9766	+	SPSs_HC_UPSs_HC	61	4.99109	0	9.63141	312.997	P02675	Fibrinogen beta chain;Fibrinopeptide B;Fibrinogen beta chain	FGB	FGB
21.2633	22.3877	30.7724	31.5589	+	SPSs_HC_UPSs_HC	41	2.27141	0	9.34013	13.613	P02679	Fibrinogen gamma chain	FGG	FGG
22.3973	21.4733	30.896	31.0706	+	SPSs_HC_UPSs_HC	78	2.57038	0	9.04799	19.2448	P02671	Fibrinogen alpha chain;Fibrinopeptide A;Fibrinogen alpha chain	FGA	FGA
21.5374	21.5209	26.2255	26.6006	+	SPSs_HC_UPSs_HC	1	2.83145	0	4.88393	26.0163	Q9NUV7;O15270	Serine palmitoyltransferase 3;Serine palmitoyltransferase 2	SPTLC3;SPTLC2	SPTLC3
22.2193	21.3037	26.0497	26.8377	+	SPSs_HC_UPSs_HC	1	1.7895	0	4.6822	7.75194	A6NMB1	Sialic acid-binding Ig-like lectin 16	SIGLEC16	SIGLEC16
21.7354	20.4867	25.4916	26.091	+	SPSs_HC_UPSs_HC	2	1.67361	0	4.68021	6.75792	P23083	Ig heavy chain V-I region V35		IGHV1-2
21.7396	21.5156	24.506	25.5065	+	SPSs_HC_UPSs_HC	4	1.65262	0	3.37864	6.59119	P14151	L-selectin	SELL	SELL
25.8085	26.1421	29.1723	28.634	+	SPSs_HC_UPSs_HC	20	1.93943	0	2.92787	9.24585	P68871	Hemoglobin subunit beta;LVV-hemorphin-7;Spinorphin	HBB	HBB
23.493	23.9495	26.0681	26.9243	+	SPSs_HC_UPSs_HC	7	1.53412	0	2.77496	5.71966	P49908	Selenoprotein P	SEPP1	SEPP1
26.1569	26.2265	28.7756	28.8842	+	SPSs_HC_UPSs_HC	19	3.22349	0	2.6382	40.8839	P27169	Serum paraoxonase/arylesterase 1	PON1	PON1
24.0711	24.7415	26.5044	27.4501	+	SPSs_HC_UPSs_HC	27	1.32557	0	2.57093	4.43561	P06681	Complement C2;Complement C2b fragment;Complement C2a fragment	C2	C2
23.0222	23.0948	25.2687	25.5237	+	SPSs_HC_UPSs_HC	7	2.49482	0	2.33767	17.6346	P36980	Complement factor H-related protein 2	CFHR2	CFHR2
24.8892	24.351	26.8266	27.0635	+	SPSs_HC_UPSs_HC	12	1.80633	0	2.325	7.90734	P15169	Carboxypeptidase N catalytic chain	CPN1	CPN1
27.6542	27.8698	29.8182	30.3334	+	SPSs_HC_UPSs_HC	10	1.84604	0	2.31383	8.28587	P02743	Serum amyloid P-component;Serum amyloid P-component(1-203)	APCS	APCS
24.4085	24.2304	26.4747	26.3953	+	SPSs_HC_UPSs_HC	13	2.6746	0	2.11557	21.7074	Q03591	Complement factor H-related protein 1	CFHR1	CFHR1
27.8368	27.8373	29.7248	30.1401	+	SPSs_HC_UPSs_HC	23	2.01422	0	2.09533	10.0911	P05546	Heparin cofactor 2	SERPIND1	SERPIND1
27.393	27.826	29.3597	29.9435	+	SPSs_HC_UPSs_HC	2	1.51933	0	2.04209	5.61873	Q4G0P3	Hydrocephalus-inducing protein homolog	HYDIN	HYDIN
22.8065	22.9799	24.5188	24.8495	+	SPSs_HC_UPSs_HC	108	1.97089	0	1.79096	9.59273	P0C0L4	Complement C4-A;Complement C4 beta chain;Complement C4-A alpha chain;C4a anaphylatoxin;C4b-A;C4d-A;Complement C4 gamma chain	C4A	C4A
26.2151	26.4914	27.9786	28.1446	+	SPSs_HC_UPSs_HC	22	2.05647	0	1.70834	10.6013	P07357	Complement component C8 alpha chain	C8A	C8A
24.6036	24.7356	25.8841	26.5361	+	SPSs_HC_UPSs_HC	8	1.36058	0	1.54048	4.63149	P05160	Coagulation factor XIII B chain	F13B	F13B
27.7274	27.5812	29.1661	29.1999	+	SPSs_HC_UPSs_HC	38	2.61991	0	1.52872	20.3784	P00734	Prothrombin;Activation peptide fragment 1;Activation peptide fragment 2;Thrombin light chain;Thrombin heavy chain	F2	F2
27.2227	27.3894	28.819	28.7113	+	SPSs_HC_UPSs_HC	27	2.33765	0	1.45908	14.7002	P02649	Apolipoprotein E	APOE	APOE
28.2877	28.4281	29.6874	29.7599	+	SPSs_HC_UPSs_HC	1	2.47763	0	1.36576	17.2874	Q5T5C0	Syntaxin-binding protein 5	STXBP5	STXBP5
27.7816	27.7776	28.7621	29.3223	+	SPSs_HC_UPSs_HC	21	1.33857	0	1.26259	4.50751	P02750	Leucine-rich alpha-2-glycoprotein	LRG1	LRG1
28.9657	28.8019	30.0758	30.0894	+	SPSs_HC_UPSs_HC	68	2.3307	0	1.19883	14.5823	P01031	Complement C5;Complement C5 beta chain;Complement C5 alpha chain;C5a anaphylatoxin;Complement C5 alpha chain	C5	C5
24.5989	24.6472	25.7017	25.9304	+	SPSs_HC_UPSs_HC	21	2.02404	0	1.19293	10.2076	P07996;CON__Q28194	Thrombospondin-1	THBS1	THBS1
31.4564	31.4764	32.6421	32.4832	+	SPSs_HC_UPSs_HC	109	2.2765	0	1.09626	13.6937	P0C0L5	Complement C4-B;Complement C4 beta chain;Complement C4-B alpha chain;C4a anaphylatoxin;C4b-B;C4d-B;Complement C4 gamma chain	C4B	C4B
21.305	20.9199	22.3544	22.0415	+	SPSs_HC_UPSs_HC	4	1.31459	0	1.08554	4.37569	P61626	Lysozyme C	LYZ	LYZ
22.6405	23.025	23.687	23.6586	+	SPSs_HC_UPSs_HC	4	1.31123	0	0.840075	4.35748	P01768;P01764	Ig heavy chain V-III region CAM;Ig heavy chain V-III region 23	IGHV3-23	IGHV3-30
32.9606	33.1597	32.3653	32.2456	+	SPSs_HC_UPSs_HC	37	1.64044	0	-0.754635	-6.49626	P01871	Ig mu chain C region	IGHM	IGHM
26.0879	26.2887	25.389	25.4628	+	SPSs_HC_UPSs_HC	1	1.71843	0	-0.762404	-7.12719	Q9BY43	Charged multivesicular body protein 4a	CHMP4A	CHMP4A
28.8822	29.2362	28.16	28.1406	+	SPSs_HC_UPSs_HC	33	1.44356	0	-0.90887	-5.1262	P19827	Inter-alpha-trypsin inhibitor heavy chain H1	ITIH1	ITIH1
33.2968	33.5916	32.3044	32.4006	+	SPSs_HC_UPSs_HC	176	1.70823	0	-1.0917	-7.04148	P01024	Complement C3;Complement C3 beta chain;C3-beta-c;Complement C3 alpha chain;C3a anaphylatoxin;Acylation stimulating protein;Complement C3b alpha chain;Complement C3c alpha chain fragment 1;Complement C3dg fragment;Complement C3g fragment;Complement C3d fragment;Complement C3f fragment;Complement C3c alpha chain fragment 2	C3	C3
29.4116	29.5824	28.1282	28.1791	+	SPSs_HC_UPSs_HC	58	2.35936	0	-1.34336	-15.0748	P02751	Fibronectin;Anastellin;Ugl-Y1;Ugl-Y2;Ugl-Y3	FN1	FN1
33.5397	33.5901	32.0432	32.2999	+	SPSs_HC_UPSs_HC	59	2.06035	0	-1.39336	-10.6494	P02647	Apolipoprotein A-I;Proapolipoprotein A-I;Truncated apolipoprotein A-I	APOA1	APOA1
24.2531	24.3061	22.9618	22.6401	+	SPSs_HC_UPSs_HC	3	1.92327	0	-1.47868	-9.0724	P01621	Ig kappa chain V-III region NG9		KV303
26.4817	26.7547	25.1305	25.0699	+	SPSs_HC_UPSs_HC	10	2.0768	0	-1.51797	-10.8557	P01591	Immunoglobulin J chain	IGJ	JCHAIN
23.7503	23.6095	21.7794	22.4519	+	SPSs_HC_UPSs_HC	3	1.34675	0	-1.56426	-4.55322	P01714	Ig lambda chain V-III region SH		LV301
24.5273	24.4604	23.2536	22.5146	+	SPSs_HC_UPSs_HC	8	1.3078	0	-1.60975	-4.339	P01623;P04206;P01622	Ig kappa chain V-III region WOL;Ig kappa chain V-III region GOL;Ig kappa chain V-III region Ti		KV305
27.0042	26.9424	25.0416	25.6225	+	SPSs_HC_UPSs_HC	28	1.51932	0	-1.64122	-5.61864	P02748	Complement component C9;Complement component C9a;Complement component C9b	C9	C9
29.6164	29.4409	27.7956	27.6906	+	SPSs_HC_UPSs_HC	18	2.48649	0	-1.78558	-17.4656	P0CG05	Ig lambda-2 chain C regions	IGLC2	IGLC2
32.5646	33.0726	30.9783	31.0674	+	SPSs_HC_UPSs_HC	13	1.69887	0	-1.79574	-6.96372	P02652	Apolipoprotein A-II;Proapolipoprotein A-II;Truncated apolipoprotein A-II	APOA2	APOA2
33.8583	34.0339	32.0032	32.2734	+	SPSs_HC_UPSs_HC	107	2.10517	0	-1.80782	-11.2206	P01023	Alpha-2-macroglobulin	A2M	A2M
30.0138	30.4964	27.7064	28.379	+	SPSs_HC_UPSs_HC	43	1.47809	0	-2.21242	-5.34558	P19823	Inter-alpha-trypsin inhibitor heavy chain H2	ITIH2	ITIH2
26.232	26.666	24.5119	23.7248	+	SPSs_HC_UPSs_HC	7	1.45313	0	-2.33064	-5.18621	O95445	Apolipoprotein M	APOM	APOM
25.6997	25.8232	23.2797	23.3681	+	SPSs_HC_UPSs_HC	19	3.01322	0	-2.43754	-32.0843	P07225	Vitamin K-dependent protein S	PROS1	PROS1
30.0178	30.2804	27.3946	27.9952	+	SPSs_HC_UPSs_HC	54	1.76022	0	-2.45424	-7.48848	Q14624	Inter-alpha-trypsin inhibitor heavy chain H4;70 kDa inter-alpha-trypsin inhibitor heavy chain H4;35 kDa inter-alpha-trypsin inhibitor heavy chain H4	ITIH4	ITIH4
28.6181	28.5644	26.2715	25.8248	+	SPSs_HC_UPSs_HC	27	2.11163	0	-2.5431	-11.3054	P02749	Beta-2-glycoprotein 1	APOH	APOH
25.8021	25.4465	22.8455	22.9707	+	SPSs_HC_UPSs_HC	25	2.32055	0	-2.71622	-14.4116	P05156	Complement factor I;Complement factor I heavy chain;Complement factor I light chain	CFI	CFI
26.233	26.2364	24.0018	22.9169	+	SPSs_HC_UPSs_HC	7	1.44196	0	-2.77537	-5.11625	P02766	Transthyretin	TTR	TTR
25.1095	26.0326	22.9266	22.5944	+	SPSs_HC_UPSs_HC	3	1.53557	0	-2.8105	-5.72971	P01701;P06316	Ig lambda chain V-I region NEW;Ig lambda chain V-I region BL2		IGLV1-51
26.5285	26.8148	23.3915	24.3144	+	SPSs_HC_UPSs_HC	10	1.55062	0	-2.81872	-5.8343	P07360	Complement component C8 gamma chain	C8G	C8G
27.1856	27.1936	24.3578	24.3318	+	SPSs_HC_UPSs_HC	9	4.64054	0	-2.8448	-209.056	P08185	Corticosteroid-binding globulin	SERPINA6	SERPINA6
25.3177	25.8784	21.9199	23.0385	+	SPSs_HC_UPSs_HC	2	1.42064	0	-3.11881	-4.98509	P01624;P04207;P01605	Ig kappa chain V-III region POM;Ig kappa chain V-III region CLL;Ig kappa chain V-I region Lay		KV306
25.9864	26.078	22.8733	22.9232	+	SPSs_HC_UPSs_HC	10	3.55747	0	-3.13399	-60.0679	O75636	Ficolin-3	FCN3	FCN3
27.3667	27.153	23.493	24.6666	+	SPSs_HC_UPSs_HC	7	1.47595	0	-3.18001	-5.33175	P02746	Complement C1q subcomponent subunit B	C1QB	C1QB
28.306	28.4148	25.7813	24.5763	+	SPSs_HC_UPSs_HC	17	1.46467	0	-3.18161	-5.25939	P00738	Haptoglobin;Haptoglobin alpha chain;Haptoglobin beta chain	HP	HP
29.9071	30.0414	26.3182	26.9909	+	SPSs_HC_UPSs_HC	14	1.97855	0	-3.31976	-9.67901	P01857	Ig gamma-1 chain C region	IGHG1	IGHG1
28.9736	29.196	25.9572	25.2958	+	SPSs_HC_UPSs_HC	26	1.99896	0	-3.45827	-9.91274	P02787	Serotransferrin	TF	TF
26.8784	26.7058	23.4537	22.9977	+	SPSs_HC_UPSs_HC	12	2.33344	0	-3.56639	-14.6286	P01860	Ig gamma-3 chain C region	IGHG3	IGHG3
26.1736	26.0501	23.3251	21.6453	+	SPSs_HC_UPSs_HC	15	1.30173	0	-3.62666	-4.30639	P00748	Coagulation factor XII;Coagulation factor XIIa heavy chain;Beta-factor XIIa part 1;Coagulation factor XIIa light chain	F12	F12
26.2988	26.8354	22.2819	23.4382	+	SPSs_HC_UPSs_HC	1	1.548	0	-3.70711	-5.816	P01715	Ig lambda chain V-IV region Bau		LV401
29.8773	30.366	28.3774	27.4748	+	SPSs_HC_UPSs_HC	37	1.29645	0	-2.19552	-4.27823	P01042	Kininogen-1;Kininogen-1 heavy chain;T-kinin;Bradykinin;Lysyl-bradykinin;Kininogen-1 light chain;Low molecular weight growth-promoting factor	KNG1	KNG1
24.8911	24.9538	23.1229	23.8076	+	SPSs_HC_UPSs_HC	16	1.28893	0	-1.45715	-4.23837	P35858	Insulin-like growth factor-binding protein complex acid labile subunit	IGFALS	IGFALS
24.7301	24.8975	22.6412	23.4749	+	SPSs_HC_UPSs_HC	2	1.26811	0	-1.75579	-4.12964	P04433	Ig kappa chain V-III region VG		KV309
29.6274	29.9468	30.6462	30.4177	+	SPSs_HC_UPSs_HC	54	1.20058	0.0164848	0.744815	3.79294	P06727	Apolipoprotein A-IV	APOA4	APOA4
26.4523	26.559	27.7611	28.6983	+	SPSs_HC_UPSs_HC	20	1.17161	0.0230448	1.72402	3.65561	P36955	Pigment epithelium-derived factor	SERPINF1	SERPINF1
27.4227	28.0522	25.3869	26.2767	+	SPSs_HC_UPSs_HC	25	1.137	0.0227059	-1.90565	-3.49684	P04196	Histidine-rich glycoprotein	HRG	HRG
28.6489	28.3491	28.0154	27.915	+	SPSs_HC_UPSs_HC	15	1.11009	0.0223768	-0.533844	-3.37717	P01834	Ig kappa chain C region	IGKC	IGKC
25.7748	25.5931	23.4339	21.5224	+	SPSs_HC_UPSs_HC	14	1.10141	0.0220571	-3.20583	-3.33928	O75882	Attractin	ATRN	ATRN
24.2535	24.8074	23.6258	23.3095	+	SPSs_HC_UPSs_HC	19	1.0999	0.0217465	-1.06278	-3.33274	P60709	Actin, cytoplasmic 1;Actin, cytoplasmic 1, N-terminally processed	ACTB	ACTB
30.9382	31.2501	29.092	29.9844	+	SPSs_HC_UPSs_HC	59	1.09042	0.0214444	-1.55592	-3.29177	P00751	Complement factor B;Complement factor B Ba fragment;Complement factor B Bb fragment	CFB	CFB
24.015	24.3211	27.0443	25.7013	+	SPSs_HC_UPSs_HC	4	1.06916	0.0211507	2.20473	3.20133	Q14520	Hyaluronan-binding protein 2;Hyaluronan-binding protein 2 50 kDa heavy chain;Hyaluronan-binding protein 2 50 kDa heavy chain alternate form;Hyaluronan-binding protein 2 27 kDa light chain;Hyaluronan-binding protein 2 27 kDa light chain alternate form	HABP2	HABP2
22.9572	22.7792	22.3838	21.9986	+	SPSs_HC_UPSs_HC	8	1.06672	0.0208649	-0.677002	-3.19107	P05543	Thyroxine-binding globulin	SERPINA7	SERPINA7
27.4265	27.145	26.2343	25.3016	+	SPSs_HC_UPSs_HC	19	1.04862	0.0205867	-1.51776	-3.11578	P01019	Angiotensinogen;Angiotensin-1;Angiotensin-2;Angiotensin-3;Angiotensin-4;Angiotensin 1-9;Angiotensin 1-7;Angiotensin 1-5;Angiotensin 1-4	AGT	AGT
26.0731	26.8843	27.9319	28.8654	+	SPSs_HC_UPSs_HC	29	1.04603	0.0203158	1.91996	3.10512	P09871	Complement C1s subcomponent;Complement C1s subcomponent heavy chain;Complement C1s subcomponent light chain	C1S	C1S
25.9287	25.4101	27.5563	29.2599	+	SPSs_HC_UPSs_HC	3	1.0389	0.0200519	2.7387	3.07585	P01743	Ig heavy chain V-I region HG3		IGHV1-46
24.7498	26.9835	29.1427	30.2926	+	SPSs_HC_UPSs_HC	12	1.0364	0.0197949	3.85104	3.06568	P69905	Hemoglobin subunit alpha	HBA1	HBA1
26.3818	25.9439	28.4116	27.3439	+	SPSs_HC_UPSs_HC	25	1.0132	0.0264304	1.71494	2.97223	P01877	Ig alpha-2 chain C region	IGHA2	IGHA2
25.481	24.8503	24.3033	24.0927	+	SPSs_HC_UPSs_HC	3	0.997603	0.0386	-0.967645	-2.91057	P01700;P01712;P01709	Ig lambda chain V-I region HA;Ig lambda chain V-II region WIN;Ig lambda chain V-II region MGC		LV102
26.1273	26.9682	25.4065	25.0871	+	SPSs_HC_UPSs_HC	22	0.993008	0.0381235	-1.30092	-2.89259	P08697	Alpha-2-antiplasmin	SERPINF2	SERPINF2
29.9806	29.5954	28.9031	28.0913	+	SPSs_HC_UPSs_HC	33	0.988038	0.0376585	-1.29083	-2.87322	P04217	Alpha-1B-glycoprotein	A1BG	A1BG
24.6001	23.6012	25.9029	27.3623	+	SPSs_HC_UPSs_HC	5	0.985488	0.0372048	2.53195	2.86332	P01780;P01763;P01762	Ig heavy chain V-III region JON;Ig heavy chain V-III region WEA;Ig heavy chain V-III region TRO		IGHV3-7
23.1841	22.7948	24.5553	26.276	+	SPSs_HC_UPSs_HC	6	0.955948	0.0432381	2.42613	2.7504	P02741	C-reactive protein;C-reactive protein(1-205)	CRP	CRP
25.7459	26.0114	23.9797	21.7953	+	SPSs_HC_UPSs_HC	8	0.947514	0.0427294	-2.99115	-2.71874	P01861	Ig gamma-4 chain C region	IGHG4	IGHG4
26.8851	26.398	26.0105	25.9725	+	SPSs_HC_UPSs_HC	23	0.931999	0.0422326	-0.650056	-2.66115	P04264;CON__P04264	Keratin, type II cytoskeletal 1	KRT1	KRT1
27.0086	27.2484	24.4643	21.2504	+	SPSs_HC_UPSs_HC	4	0.929128	0.0417471	-4.27114	-2.65058	P02747	Complement C1q subcomponent subunit C	C1QC	C1QC
29.9632	30.0833	30.6099	31.3068	+	SPSs_HC_UPSs_HC	29	0.927507	0.0412727	0.935065	2.64463	P01011	Alpha-1-antichymotrypsin;Alpha-1-antichymotrypsin His-Pro-less	SERPINA3	SERPINA3
22.668	22.7436	25.9474	24.1615	+	SPSs_HC_UPSs_HC	3	0.92294	0.0459326	2.34864	2.62791	P27918	Properdin	CFP	CFP
23.6829	24.1046	29.2356	26.292	+	SPSs_HC_UPSs_HC	4	0.916045	0.0454222	3.87003	2.60279	P59666;P59665	Neutrophil defensin 3;HP 3-56;Neutrophil defensin 2;Neutrophil defensin 1;HP 1-56;Neutrophil defensin 2	DEFA3;DEFA1	DEFA3
29.8264	29.8955	30.7589	30.2565	+	SPSs_HC_UPSs_HC	63	0.901669	0.0449231	0.646794	2.55095	P00747	Plasminogen;Plasmin heavy chain A;Activation peptide;Angiostatin;Plasmin heavy chain A, short form;Plasmin light chain B	PLG	PLG
21.7337	21.1039	22.5171	22.1593	+	SPSs_HC_UPSs_HC	14	0.898172	0.0444348	0.919403	2.53843	P02042	Hemoglobin subunit delta	HBD	HBD
26.6563	27.1474	26.3289	25.9888	+	SPSs_HC_UPSs_HC	30	0.883937	0.043957	-0.743065	-2.48793	P03952	Plasma kallikrein;Plasma kallikrein heavy chain;Plasma kallikrein light chain	KLKB1	KLKB1
30.8396	30.9089	31.3712	32.0721	+	SPSs_HC_UPSs_HC	190	0.860506	0.0434894	0.847394	2.40621	P04114	Apolipoprotein B-100;Apolipoprotein B-48	APOB	APOB
24.13	25.4039	23.3455	22.4065	+	SPSs_HC_UPSs_HC	8	0.855708	0.0487579	-1.89093	-2.38968	P02776;P10720	Platelet factor 4;Platelet factor 4, short form;Platelet factor 4 variant;Platelet factor 4 variant(4-74);Platelet factor 4 variant(5-74);Platelet factor 4 variant(6-74)	PF4;PF4V1	PF4
27.4868	27.044	27.8956	28.5982			31	0.848078	0.053	0.981524	2.36355	P00736	Complement C1r subcomponent;Complement C1r subcomponent heavy chain;Complement C1r subcomponent light chain	C1R	C1R
22.6167	20.4314	24.002	24.0419			6	0.825071	0.0571546	2.49791	2.28582	P22352	Glutathione peroxidase 3	GPX3	GPX3
27.1284	28.3181	26.4838	26.1399			44	0.823146	0.0612245	-1.41142	-2.27938	P06396;CON__Q3SX14	Gelsolin	GSN	GSN
24.6781	21.9446	26.0792	26.9067			13	0.807643	0.066101	3.18159	2.22796	P32119	Peroxiredoxin-2	PRDX2	PRDX2
23.9975	23.4404	23.1466	22.6069			13	0.790408	0.06544	-0.842176	-2.17159	Q08380	Galectin-3-binding protein	LGALS3BP	LGALS3BP
32.2658	32.2968	30.9254	31.7938			46	0.774802	0.0647921	-0.921704	-2.12126	P01009	Alpha-1-antitrypsin;Short peptide from AAT	SERPINA1	SERPINA1
24.3316	22.4905	25.4861	25.2535			14	0.771576	0.0641569	1.95869	2.11094	P08519	Apolipoprotein(a)	LPA	LPA
27.7214	28.5059	31.5003	29.4066			15	0.765946	0.063534	2.33982	2.09299	B9A064;P0CG04	Immunoglobulin lambda-like polypeptide 5;Ig lambda-1 chain C regions	IGLL5;IGLC1	IGLL5
22.4484	22.1843	23.8075	22.8543			3	0.752835	0.0681538	1.01458	2.05151	P48740	Mannan-binding lectin serine protease 1;Mannan-binding lectin serine protease 1 heavy chain;Mannan-binding lectin serine protease 1 light chain	MASP1	MASP1
25.9987	26.3207	25.2069	23.4427			11	0.75117	0.0675048	-1.83489	-2.04627	P02753	Retinol-binding protein 4;Plasma retinol-binding protein(1-182);Plasma retinol-binding protein(1-181);Plasma retinol-binding protein(1-179);Plasma retinol-binding protein(1-176)	RBP4	RBP4
25.9981	26.4748	22.513	25.0607			40	0.7005	0.0771321	-2.44962	-1.89023	P13671	Complement component C6	C6	C6
28.1103	28.3832	28.5609	29.1396			18	0.699221	0.0764112	0.60348	1.88637	P02765	Alpha-2-HS-glycoprotein;Alpha-2-HS-glycoprotein chain A;Alpha-2-HS-glycoprotein chain B	AHSG	AHSG
27.8855	27.9252	29.1192	28.2756			26	0.695626	0.0757037	0.792066	1.87555	P25311	Zinc-alpha-2-glycoprotein	AZGP1	AZGP1
27.8941	26.737	28.6357	28.1662			23	0.649216	0.08	1.08541	1.73837	P02760	Protein AMBP;Alpha-1-microglobulin;Inter-alpha-trypsin inhibitor light chain;Trypstatin	AMBP	AMBP
20.7086	22.9285	23.6155	23.7511			4	0.627889	0.0834182	1.86473	1.67686	Q99878;Q96KK5;Q9BTM1;P20671;P0C0S8;Q16777;Q6FI13;Q93077;Q7L7L0;P04908;Q8IUE6;P16104	Histone H2A type 1-J;Histone H2A type 1-H;Histone H2A.J;Histone H2A type 1-D;Histone H2A type 1;Histone H2A type 2-C;Histone H2A type 2-A;Histone H2A type 1-C;Histone H2A type 3;Histone H2A type 1-B/E;Histone H2A type 2-B;Histone H2AX	HIST1H2AJ;HIST1H2AH;H2AFJ;HIST1H2AD;HIST1H2AG;HIST2H2AC;HIST2H2AA3;HIST1H2AC;HIST3H2A;HIST1H2AB;HIST2H2AB;H2AFX	HIST1H2AJ
23.9832	24.8704	26.7372	25.1461			30	0.623066	0.0826667	1.51487	1.66308	P20742	Pregnancy zone protein	PZP	PZP
22.7973	23.0329	23.4381	25.0098			9	0.617451	0.0819286	1.30881	1.64709	P01854	Ig epsilon chain C region	IGHE	IGHE
29.4898	29.7843	29.8687	30.427			18	0.607394	0.0812035	0.51081	1.6186	P04004	Vitronectin;Vitronectin V65 subunit;Vitronectin V10 subunit;Somatomedin-B	VTN	VTN
24.2554	23.0233	24.5652	24.678			3	0.596456	0.0852632	0.982236	1.58783	P01825;P06331;P01824	Ig heavy chain V-II region NEWM;Ig heavy chain V-II region ARH-77;Ig heavy chain V-II region WAH		IGHV4-59
27.8207	27.9977	28.1678	29.0445			9	0.585938	0.0932174	0.696925	1.55845	P35542	Serum amyloid A-4 protein	SAA4	SAA4
22.4036	22.6917	22.377	21.7563			3	0.530082	0.141724	-0.480974	-1.40556	Q9UGM5	Fetuin-B	FETUB	FETUB
26.6113	26.6621	25.9966	26.5291			2	0.52715	0.140513	-0.373824	-1.39768	P04211	Ig lambda chain V region 4A		LV001
30.2684	30.0275	28.7924	29.9313			76	0.50955	0.160881	-0.786116	-1.35058	P00450	Ceruloplasmin	CP	CP
30.2698	30.2103	30.1413	29.5168			88	0.494355	0.159529	-0.410971	-1.31027	P08603	Complement factor H	CFH	CFH
33.3207	32.8336	33.8152	33.281			29	0.491585	0.1582	0.47093	1.30295	P01876	Ig alpha-1 chain C region	IGHA1	IGHA1
26.5206	27.3585	26.5322	24.2686			2	0.481092	0.172694	-1.53915	-1.27533	P02745	Complement C1q subcomponent subunit A	C1QA	C1QA
22.2284	22.697	22.6458	23.9101			5	0.455809	0.190689	0.815268	1.20931	P07359	Platelet glycoprotein Ib alpha chain;Glycocalicin	GP1BA	GP1BA
23.0188	24.4184	23.0132	22.7116			6	0.450679	0.193561	-0.856139	-1.196	Q96IY4	Carboxypeptidase B2	CPB2	CPB2
27.526	27.8304	29.2932	27.8291			3	0.444855	0.203032	0.88297	1.18093	P80748	Ig lambda chain V-III region LOI		LV302
25.255	24.2176	25.1421	25.7042			10	0.438399	0.20576	0.68688	1.16426	P02790	Hemopexin	HPX	HPX
29.9848	30.1232	30.0933	30.5023			25	0.424785	0.216381	0.243771	1.12924	P05155	Plasma protease C1 inhibitor	SERPING1	SERPING1
25.7076	25.4776	23.6729	25.5198			15	0.401847	0.229039	-0.996241	-1.0706	P00915	Carbonic anhydrase 1	CA1	CA1
27.66	28.1057	26.6465	27.8053			1	0.397011	0.22725	-0.656955	-1.0583	Q66K66	Transmembrane protein 198	TMEM198	TMEM198
23.1316	22.7367	24.0938	22.9377			10	0.355058	0.246574	0.58161	0.952152	P05109	Protein S100-A8;Protein S100-A8, N-terminally processed	S100A8	S100A8
22.1008	21.6559	23.7346	21.8427			4	0.348937	0.244677	0.910261	0.936741	P43251	Biotinidase	BTD	BTD
26.4121	26.6244	26.4775	27.8461			17	0.346031	0.242809	0.64361	0.929431	P51884	Lumican	LUM	LUM
21.325	22.5151	23.2519	22.0486			10	0.319523	0.260909	0.730167	0.862864	P05452	Tetranectin	CLEC3B	CLEC3B
28.8299	28.5819	26.5742	29.1232			34	0.242485	0.349293	-0.857209	-0.669426	P01008	Antithrombin-III	SERPINC1	SERPINC1
33.9298	34.0998	34.2591	33.9848			73	0.240457	0.354149	0.107182	0.664307	CON__P02768-1;P02768	Serum albumin	ALB	ALB
27.8817	28.1955	28.418	26.3133			23	0.227885	0.367644	-0.67298	-0.632517	O43866	CD5 antigen-like	CD5L	CD5L
24.6527	24.8277	25.0847	24.6505			4	0.193299	0.467882	0.127416	0.544368	P20851	C4b-binding protein beta chain	C4BPB	C4BPB
24.9423	24.9098	23.8126	25.2595			36	0.191183	0.471766	-0.389996	-0.538934	P10643	Complement component C7	C7	C7
24.6252	23.7144	25.9453	23.6819			3	0.186831	0.47229	0.64379	0.527737	P01617;P01614;P06309	Ig kappa chain V-II region TEW;Ig kappa chain V-II region Cum;Ig kappa chain V-II region GM607		KV204
25.9862	26.6112	24.5233	26.8741			9	0.173516	0.49577	-0.59999	-0.493324	P02775	Platelet basic protein;Connective tissue-activating peptide III;TC-2;Connective tissue-activating peptide III(1-81);Beta-thromboglobulin;Neutrophil-activating peptide 2(74);Neutrophil-activating peptide 2(73);Neutrophil-activating peptide 2;TC-1;Neutrophil-activating peptide 2(1-66);Neutrophil-activating peptide 2(1-63)	PPBP	PPBP
25.9163	25.8202	24.6801	26.3056			12	0.161146	0.516914	-0.375411	-0.461109	P29622	Kallistatin	SERPINA4	SERPINA4
20.8058	23.3344	22.0775	23.3109			1	0.15448	0.535149	0.624069	0.443641	Q6P387	Uncharacterized protein C16orf46	C16orf46	C16orf46
23.8493	23.9869	22.83	26.6437			9	0.148963	0.535211	0.81881	0.429122	P00742	Coagulation factor X;Factor X light chain;Factor X heavy chain;Activated factor Xa heavy chain	F10	F10
29.3519	29.3943	29.25	29.6822			31	0.148654	0.531469	0.0930109	0.428305	P04003	C4b-binding protein alpha chain	C4BPA	C4BPA
25.591	26.5308	25.985	26.5882			16	0.139586	0.546056	0.22575	0.404302	P01880	Ig delta chain C region	IGHD	IGHD
22.728	22.4013	22.9478	21.6351			8	0.139454	0.54229	-0.273211	-0.403952	P23142;CON__ENSEMBL:ENSBTAP00000016046	Fibulin-1	FBLN1	FBLN1
26.1209	25.8807	28.475	24.7425			9	0.110159	0.612603	0.607966	0.3251	P02655	Apolipoprotein C-II;Proapolipoprotein C-II	APOC2	APOC2
27.723	28.0822	28.1114	27.4489			12	0.110123	0.608435	-0.12246	-0.325003	P05090	Apolipoprotein D	APOD	APOD
23.4184	24.1245	24.3276	22.6332			11	0.107228	0.611676	-0.291023	-0.317086	P02763	Alpha-1-acid glycoprotein 1	ORM1	ORM1
23.888	24.5332	22.1591	25.3024			6	0.10068	0.631356	-0.479875	-0.299094	P02656	Apolipoprotein C-III	APOC3	APOC3
28.104	27.6495	28.983	27.2712			31	0.0947596	0.65872	0.25036	0.282712	P10909	Clusterin;Clusterin beta chain;Clusterin alpha chain	CLU	CLU
27.4313	27.7723	27.3051	28.1439			31	0.0905544	0.672477	0.122681	0.271007	P43652	Afamin	AFM	AFM
23.9317	23.8706	24.7326	23.4197			14	0.0888373	0.671632	0.174943	0.266211	CON__P35908;P35908	Keratin, type II cytoskeletal 2 epidermal	KRT2	KRT2
25.5483	25.3778	27.3096	22.3946			12	0.0825206	0.693961	-0.611002	-0.248478	P22792	Carboxypeptidase N subunit 2	CPN2	CPN2
25.0452	24.9875	27.4753	21.3665			23	0.063764	0.741403	-0.595449	-0.19494	Q96PD5	N-acetylmuramoyl-L-alanine amidase	PGLYRP2	PGLYRP2
23.724	23.606	24.4138	22.655			10	0.0478066	0.781781	-0.130633	-0.14822	P35527;CON__P35527	Keratin, type I cytoskeletal 9	KRT9	KRT9
23.1289	23.0308	22.2763	24.1086			6	0.0392631	0.819846	0.11258	0.122704	P67936;P06753	Tropomyosin alpha-4 chain;Tropomyosin alpha-3 chain	TPM4;TPM3	TPM4
24.5171	25.3239	26.399	23.0434			18	0.0368685	0.827363	-0.199285	-0.115485	P07358	Complement component C8 beta chain	C8B	C8B
30.3691	30.3034	30.5688	30.0724			54	0.0196318	0.91362	-0.0156651	-0.0625658	P02774	Vitamin D-binding protein	GC	GC
26.4553	27.032	25.9037	27.6821			18	0.0164781	0.932478	0.0492544	0.0526897	CON__P13645;P13645	Keratin, type I cytoskeletal 10	KRT10	KRT10
25.7839	26.6127	25.9775	26.3764			25	0.0145179	0.94595	-0.0213938	-0.046519	Q06033	Inter-alpha-trypsin inhibitor heavy chain H3	ITIH3	ITIH3
24.5385	24.8922	26.5922	22.6865			7	0.0120624	0.948571	-0.0759888	-0.0387533	P06276	Cholinesterase	BCHE	BCHE

## Sheet: SPSs_LTBI_UPSs_LTBI
UPSs LTBI_rep1	UPSs LTBI_rep2	SPSs LTBI_rep1	SPSs LTBI_rep2	Student's T-test Significant SPSs_LTBI_UPSs_LTBI	Student's T-test significant	Peptides	-Log Student's T-test p-value SPSs_LTBI_UPSs_LTBI	Student's T-test q-value SPSs_LTBI_UPSs_LTBI	Student's T-test Difference SPSs_LTBI_UPSs_LTBI	Student's T-test Test statistic SPSs_LTBI_UPSs_LTBI	Majority protein IDs	Protein names	Gene names	GN
21.4675	23.2104	32.5193	33.0726	+	SPSs_LTBI_UPSs_LTBI	12	2.12158	0.0388571	10.457	11.4371	P69905	Hemoglobin subunit alpha	HBA1	HBA1
26.5166	25.7357	33.3474	32.7836	+	SPSs_LTBI_UPSs_LTBI	78	2.32034	0.0453333	6.93932	14.4081	P02671	Fibrinogen alpha chain;Fibrinopeptide A;Fibrinogen alpha chain	FGA	FGA
23.0522	21.9412	28.5481	28.4116	+	SPSs_LTBI_UPSs_LTBI	8	2.06365	0.034	5.98323	10.6905	P02776;P10720	Platelet factor 4;Platelet factor 4, short form;Platelet factor 4 variant;Platelet factor 4 variant(4-74);Platelet factor 4 variant(5-74);Platelet factor 4 variant(6-74)	PF4;PF4V1	PF4
21.3702	23.1694	27.0658	27.631	+	SPSs_LTBI_UPSs_LTBI	19	1.48427	0.0350968	5.07862	5.38575	P60709	Actin, cytoplasmic 1;Actin, cytoplasmic 1, N-terminally processed	ACTB	ACTB
22.1579	22.9764	27.2074	27.1411	+	SPSs_LTBI_UPSs_LTBI	10	2.10521	0.0362667	4.60712	11.2211	O75636	Ficolin-3	FCN3	FCN3
22.1576	23.6456	26.6606	26.9983	+	SPSs_LTBI_UPSs_LTBI	14	1.44714	0.0329697	3.92782	5.14859	P08519	Apolipoprotein(a)	LPA	LPA
21.5157	23.1531	26.306	26.004	+	SPSs_LTBI_UPSs_LTBI	14	1.35316	0.0286316	3.82066	4.58934	P01857	Ig gamma-1 chain C region	IGHG1	IGHG1
21.8728	23.1487	24.9142	26.4577	+	SPSs_LTBI_UPSs_LTBI	25	1.06194	0.048	3.17515	3.17106	Q06033	Inter-alpha-trypsin inhibitor heavy chain H3	ITIH3	ITIH3
23.0612	23.5438	26.288	26.4941	+	SPSs_LTBI_UPSs_LTBI	18	2.14647	0.0418462	3.08857	11.7734	CON__P13645;P13645	Keratin, type I cytoskeletal 10	KRT10	KRT10
23.1527	24.2235	26.7429	26.3886	+	SPSs_LTBI_UPSs_LTBI	6	1.43979	0.032	2.87768	5.10278	P00918	Carbonic anhydrase 2	CA2	CA2
22.883	23.718	25.9147	26.2138	+	SPSs_LTBI_UPSs_LTBI	13	1.60568	0.0494545	2.76375	6.23228	P32119	Peroxiredoxin-2	PRDX2	PRDX2
22.3967	23.0352	25.9077	24.8932	+	SPSs_LTBI_UPSs_LTBI	30	1.33341	0.0278974	2.68451	4.47887	P20742	Pregnancy zone protein	PZP	PZP
24.5914	24.5959	27.3229	27.1907	+	SPSs_LTBI_UPSs_LTBI	29	3.20971	0	2.66314	40.2395	P09871	Complement C1s subcomponent;Complement C1s subcomponent heavy chain;Complement C1s subcomponent light chain	C1S	C1S
25.6077	26.5491	28.538	28.5798	+	SPSs_LTBI_UPSs_LTBI	25	1.4655	0.034	2.4805	5.26465	P04196	Histidine-rich glycoprotein	HRG	HRG
22.072	21.8189	24.4717	24.2748	+	SPSs_LTBI_UPSs_LTBI	9	2.36329	0.0494545	2.42776	15.1437	P01854	Ig epsilon chain C region	IGHE	IGHE
22.6188	23.4623	25.3304	25.2999	+	SPSs_LTBI_UPSs_LTBI	6	1.48481	0.0362667	2.27461	5.38924	P03951	Coagulation factor XI;Coagulation factor XIa heavy chain;Coagulation factor XIa light chain	F11	F11
28.3446	27.446	30.1603	30.0392	+	SPSs_LTBI_UPSs_LTBI	33	1.40029	0.0302222	2.20444	4.8627	P19827	Inter-alpha-trypsin inhibitor heavy chain H1	ITIH1	ITIH1
29.9256	30.7692	32.3265	32.6966	+	SPSs_LTBI_UPSs_LTBI	46	1.3723	0.0294054	2.16415	4.69865	P01009	Alpha-1-antitrypsin;Short peptide from AAT	SERPINA1	SERPINA1
22.3984	22.9606	25.092	24.5523	+	SPSs_LTBI_UPSs_LTBI	14	1.50149	0.0402963	2.14262	5.49902	P02042	Hemoglobin subunit delta	HBD	HBD
24.7061	25.6321	27.129	27.3787	+	SPSs_LTBI_UPSs_LTBI	12	1.30939	0.0259048	2.08474	4.34757	P22792	Carboxypeptidase N subunit 2	CPN2	CPN2
28.0643	27.0714	29.6017	29.5257	+	SPSs_LTBI_UPSs_LTBI	9	1.24445	0.0362667	1.9959	4.00894	P35542	Serum amyloid A-4 protein	SAA4	SAA4
23.8431	23.0836	25.4865	24.9643	+	SPSs_LTBI_UPSs_LTBI	22	1.20694	0.0347234	1.76204	3.82366	P07357	Complement component C8 alpha chain	C8A	C8A
22.1376	21.4934	23.5785	23.5384	+	SPSs_LTBI_UPSs_LTBI	1	1.48654	0.0388571	1.74295	5.40057	Q05315	Galectin-10	CLC	CLC
27.26	26.509	28.5322	28.5009	+	SPSs_LTBI_UPSs_LTBI	38	1.30852	0.0253023	1.63204	4.34286	P00734	Prothrombin;Activation peptide fragment 1;Activation peptide fragment 2;Thrombin light chain;Thrombin heavy chain	F2	F2
28.479	29.0826	30.4994	30.0921	+	SPSs_LTBI_UPSs_LTBI	54	1.27412	0.0370909	1.51498	4.16079	P06727	Apolipoprotein A-IV	APOA4	APOA4
25.371	25.9008	27.0675	27.061	+	SPSs_LTBI_UPSs_LTBI	40	1.48528	0.0375172	1.42835	5.39233	P13671	Complement component C6	C6	C6
28.4137	27.9052	29.6127	29.536	+	SPSs_LTBI_UPSs_LTBI	27	1.50211	0.0418462	1.4149	5.50319	P02749	Beta-2-glycoprotein 1	APOH	APOH
29.4415	29.8288	30.7939	30.7382	+	SPSs_LTBI_UPSs_LTBI	63	1.543	0.04352	1.13088	5.78108	P00747	Plasminogen;Plasmin heavy chain A;Activation peptide;Angiostatin;Plasmin heavy chain A, short form;Plasmin light chain B	PLG	PLG
27.1998	26.7593	27.8347	28.2542	+	SPSs_LTBI_UPSs_LTBI	27	1.13797	0.034	1.06493	3.50118	P02649	Apolipoprotein E	APOE	APOE
31.2449	31.4833	31.9716	32.2811	+	SPSs_LTBI_UPSs_LTBI	13	1.22312	0.0354783	0.762266	3.90266	P02652	Apolipoprotein A-II;Proapolipoprotein A-II;Truncated apolipoprotein A-II	APOA2	APOA2
30.1486	29.7913	30.7309	30.5351	+	SPSs_LTBI_UPSs_LTBI	190	1.08194	0.0498824	0.663021	3.25546	P04114	Apolipoprotein B-100;Apolipoprotein B-48	APOB	APOB
34.0271	33.725	33.3308	33.0117	+	SPSs_LTBI_UPSs_LTBI	107	1.07065	0.0489231	-0.70472	-3.20762	P01023	Alpha-2-macroglobulin	A2M	A2M
32.6736	32.131	31.2166	31.0434	+	SPSs_LTBI_UPSs_LTBI	37	1.33132	0.0272	-1.27229	-4.46729	P01871	Ig mu chain C region	IGHM	IGHM
25.7773	26.76	24.0133	24.1774	+	SPSs_LTBI_UPSs_LTBI	10	1.31218	0.0265366	-2.17332	-4.36264	P01591	Immunoglobulin J chain	IGJ	JCHAIN
26.3264	26.4134	24.2908	23.8551	+	SPSs_LTBI_UPSs_LTBI	25	2.03501	0.032	-2.29693	-10.3391	P05156	Complement factor I;Complement factor I heavy chain;Complement factor I light chain	CFI	CFI
25.0884	26.0596	22.9699	23.1567	+	SPSs_LTBI_UPSs_LTBI	3	1.43562	0.0310857	-2.51068	-5.07692	P01825;P06331;P01824	Ig heavy chain V-II region NEWM;Ig heavy chain V-II region ARH-77;Ig heavy chain V-II region WAH		IGHV4-59
30.9731	30.377	27.176	28.0036	+	SPSs_LTBI_UPSs_LTBI	15	1.58084	0.0473043	-3.08525	-6.04976	P01834	Ig kappa chain C region	IGKC	IGKC
31.5405	31.6936	27.8953	28.5889	+	SPSs_LTBI_UPSs_LTBI	18	1.96296	0.0302222	-3.37498	-9.50407	P0CG05	Ig lambda-2 chain C regions	IGLC2	IGLC2
26.0058	26.0903	21.8008	23.0364	+	SPSs_LTBI_UPSs_LTBI	3	1.55449	0.0453333	-3.62941	-5.8615	P01700;P01712;P01709	Ig lambda chain V-I region HA;Ig lambda chain V-II region WIN;Ig lambda chain V-II region MGC		LV102
31.1231	30.5288	31.8503	31.7775	+	SPSs_LTBI_UPSs_LTBI	59	1.09242	0.05088	0.988006	3.30038	P00751	Complement factor B;Complement factor B Ba fragment;Complement factor B Bb fragment	CFB	CFB
30.7964	30.5608	31.6138	31.5731	+	SPSs_LTBI_UPSs_LTBI	109	1.77882	0.0518095	0.91487	7.65483	P0C0L5	Complement C4-B;Complement C4 beta chain;Complement C4-B alpha chain;C4a anaphylatoxin;C4b-B;C4d-B;Complement C4 gamma chain	C4B	C4B
26.7829	26.3895	28.6513	27.7833	+	SPSs_LTBI_UPSs_LTBI	30	1.12046	0.0519184	1.63104	3.42288	P03952	Plasma kallikrein;Plasma kallikrein heavy chain;Plasma kallikrein light chain	KLKB1	KLKB1
22.1993	22.6196	26.7397	26.3944	+	SPSs_LTBI_UPSs_LTBI	4	2.37137	0.0544	4.15762	15.286	P59666;P59665	Neutrophil defensin 3;HP 3-56;Neutrophil defensin 2;Neutrophil defensin 1;HP 1-56;Neutrophil defensin 2	DEFA3;DEFA1	DEFA3
21.7966	22.7099	25.8804	25.759	+	SPSs_LTBI_UPSs_LTBI	8	1.78837	0.0544	3.56644	7.74166	P05160	Coagulation factor XIII B chain	F13B	F13B
27.0177	27.1204	28.5401	28.2306	+	SPSs_LTBI_UPSs_LTBI	10	1.82406	0.0572632	1.31633	8.07427	P02743	Serum amyloid P-component;Serum amyloid P-component(1-203)	APCS	APCS
29.5414	29.6754	28.3203	28.3906	+	SPSs_LTBI_UPSs_LTBI	58	2.44066	0.0604444	-1.253	-16.5633	P02751	Fibronectin;Anastellin;Ugl-Y1;Ugl-Y2;Ugl-Y3	FN1	FN1
21.9921	22.7592	28.9397	29.0314	+	SPSs_LTBI_UPSs_LTBI	2	2.46875	0.068	6.60993	17.1106	Q8IU60	m7GpppN-mRNA hydrolase	DCP2	DCP2
21.9256	22.9878	31.6139	31.6271	+	SPSs_LTBI_UPSs_LTBI	41	2.47591	0.0777143	9.1638	17.253	P02679	Fibrinogen gamma chain	FGG	FGG
22.2044	21.7573	26.213	26.2587	+	SPSs_LTBI_UPSs_LTBI	1	2.5563	0.0906667	4.25502	18.9341	A6NMB1	Sialic acid-binding Ig-like lectin 16	SIGLEC16	SIGLEC16
22.4026	22.5188	25.876	25.5577	+	SPSs_LTBI_UPSs_LTBI	14	2.56914	0.1088	3.25616	19.2172	O75882	Attractin	ATRN	ATRN
22.0239	22.535	30.6264	31.2531	+	SPSs_LTBI_UPSs_LTBI	61	2.66298	0.136	8.66027	21.4181	P02675	Fibrinogen beta chain;Fibrinopeptide B;Fibrinogen beta chain	FGB	FGB
23.4618	22.849	30.4613	30.6776	+	SPSs_LTBI_UPSs_LTBI	20	2.71781	0.181333	7.41403	22.8181	P68871	Hemoglobin subunit beta;LVV-hemorphin-7;Spinorphin	HBB	HBB
23.7655	23.0693	31.642	31.7055	+	SPSs_LTBI_UPSs_LTBI	1	2.74773	0.272	8.25637	23.6201	Q9NUV7;O15270	Serine palmitoyltransferase 3;Serine palmitoyltransferase 2	SPTLC3;SPTLC2	SPTLC3
21.193	23.5104	25.9018	25.9591			2	1.04179	0.0555556	3.57874	3.08768	O95714	E3 ubiquitin-protein ligase HERC2	HERC2	HERC2
26.8225	27.0822	25.399	23.8429			19	1.00904	0.0545455	-2.33145	-2.9557	P01019	Angiotensinogen;Angiotensin-1;Angiotensin-2;Angiotensin-3;Angiotensin-4;Angiotensin 1-9;Angiotensin 1-7;Angiotensin 1-5;Angiotensin 1-4	AGT	AGT
27.7953	26.4476	29.1401	29.0327			68	0.996661	0.0535714	1.96495	2.90688	P01031	Complement C5;Complement C5 beta chain;Complement C5 alpha chain;C5a anaphylatoxin;Complement C5 alpha chain	C5	C5
30.8791	30.419	31.8849	31.3687			54	0.976436	0.0606316	0.977784	2.82838	P02774	Vitamin D-binding protein	GC	GC
33.4366	33.0555	32.5842	32.7791			59	0.925591	0.0768276	-0.564455	-2.6376	P02647	Apolipoprotein A-I;Proapolipoprotein A-I;Truncated apolipoprotein A-I	APOA1	APOA1
29.5802	28.969	28.5257	28.1863			88	0.922839	0.0755254	-0.918611	-2.62754	P08603	Complement factor H	CFH	CFH
28.7365	27.8494	29.5147	29.4062			18	0.918778	0.0742667	1.16751	2.61273	P04004	Vitronectin;Vitronectin V65 subunit;Vitronectin V10 subunit;Somatomedin-B	VTN	VTN
29.2636	29.3154	29.5659	29.905			25	0.915307	0.0730492	0.445935	2.60011	P05155	Plasma protease C1 inhibitor	SERPING1	SERPING1
31.1466	30.208	31.9738	31.8245			43	0.907307	0.071871	1.2218	2.5712	P19823	Inter-alpha-trypsin inhibitor heavy chain H2	ITIH2	ITIH2
26.9016	24.1376	22.0151	22.1196			11	0.886278	0.0707302	-3.45224	-2.49619	P02753	Retinol-binding protein 4;Plasma retinol-binding protein(1-182);Plasma retinol-binding protein(1-181);Plasma retinol-binding protein(1-179);Plasma retinol-binding protein(1-176)	RBP4	RBP4
30.9349	29.4567	31.9632	32.1235			37	0.883169	0.069625	1.84754	2.48522	P01042	Kininogen-1;Kininogen-1 heavy chain;T-kinin;Bradykinin;Lysyl-bradykinin;Kininogen-1 light chain;Low molecular weight growth-promoting factor	KNG1	KNG1
26.473	25.5864	27.0513	27.7439			20	0.867911	0.0839385	1.36796	2.43185	P36955	Pigment epithelium-derived factor	SERPINF1	SERPINF1
25.1482	22.8243	26.8637	26.5157			31	0.829617	0.0895758	2.70348	2.30105	P00736	Complement C1r subcomponent;Complement C1r subcomponent heavy chain;Complement C1r subcomponent light chain	C1R	C1R
24.3703	22.1882	25.8421	25.7157			21	0.825473	0.0882388	2.49968	2.28716	P07996;CON__Q28194	Thrombospondin-1	THBS1	THBS1
29.8995	27.7948	31.2098	31.0362			15	0.785371	0.0936471	2.27587	2.15528	B9A064;P0CG04	Immunoglobulin lambda-like polypeptide 5;Ig lambda-1 chain C regions	IGLL5;IGLC1	IGLL5
23.6391	22.0533	25.8591	24.387			12	0.769575	0.0922899	2.27685	2.10455	P15169	Carboxypeptidase N catalytic chain	CPN1	CPN1
27.0085	23.1407	29.0187	29.0394			1	0.750695	0.105257	3.95441	2.04478	Q9BY43	Charged multivesicular body protein 4a	CHMP4A	CHMP4A
27.1224	25.1666	28.5016	27.9114			12	0.742369	0.103775	2.06203	2.01872	P05090	Apolipoprotein D	APOD	APOD
30.2815	29.7246	29.4461	29.4512			76	0.733405	0.116222	-0.554395	-1.99085	P00450	Ceruloplasmin	CP	CP
28.3106	26.911	26.205	26.2434			23	0.730113	0.122082	-1.38657	-1.98067	P02760	Protein AMBP;Alpha-1-microglobulin;Inter-alpha-trypsin inhibitor light chain;Trypstatin	AMBP	AMBP
27.559	26.2136	28.3368	28.0812			23	0.714128	0.133946	1.32263	1.93159	P05546	Heparin cofactor 2	SERPIND1	SERPIND1
26.941	22.5639	29.0898	28.5755			16	0.687634	0.13824	4.08018	1.85158	P01880	Ig delta chain C region	IGHD	IGHD
30.0711	29.258	27.4772	28.8771			33	0.682939	0.136421	-1.4874	-1.83758	P04217	Alpha-1B-glycoprotein	A1BG	A1BG
24.1853	23.3981	25.2784	24.4247			26	0.67886	0.134649	1.05988	1.82544	P02787	Serotransferrin	TF	TF
24.3169	21.5695	25.3996	25.3854			3	0.664474	0.139897	2.44932	1.78295	P01714	Ig lambda chain V-III region SH		LV301
26.4977	24.6494	24.1642	23.6683			17	0.64705	0.138127	-1.65732	-1.73208	P51884	Lumican	LUM	LUM
22.2001	23.0565	24.9151	23.3697			13	0.640789	0.1364	1.51412	1.71396	Q03591	Complement factor H-related protein 1	CFHR1	CFHR1
26.484	25.4066	27.1565	26.6898			19	0.623953	0.154864	0.97784	1.66561	P27169	Serum paraoxonase/arylesterase 1	PON1	PON1
25.1491	24.0303	25.5401	25.4556			10	0.607458	0.15961	0.908145	1.61878	P07360	Complement component C8 gamma chain	C8G	C8G
22.3475	24.0809	24.3232	24.8874			18	0.574299	0.157687	1.39109	1.52616	P07358	Complement component C8 beta chain	C8B	C8B
26.2644	24.9238	26.5613	26.5592			36	0.543335	0.15581	0.966135	1.44139	P10643	Complement component C7	C7	C7
25.7486	22.3267	26.2981	26.6994			7	0.538642	0.153976	2.46112	1.42867	P02746	Complement C1q subcomponent subunit B	C1QB	C1QB
27.4852	26.3183	27.9017	27.6164			2	0.538102	0.152186	0.857265	1.42721	Q4G0P3	Hydrocephalus-inducing protein homolog	HYDIN	HYDIN
25.2014	23.9699	23.2983	23.9837			1	0.505758	0.174437	-0.944638	-1.34049	Q6P387	Uncharacterized protein C16orf46	C16orf46	C16orf46
30.0314	30.1682	30.2187	30.173			29	0.502514	0.172455	0.0960197	1.33188	P01011	Alpha-1-antichymotrypsin;Alpha-1-antichymotrypsin His-Pro-less	SERPINA3	SERPINA3
25.8947	22.3218	26.0881	26.9199			3	0.492792	0.188854	2.39576	1.30614	P01743	Ig heavy chain V-I region HG3		IGHV1-46
29.7975	30.4946	29.7672	29.5878			54	0.491163	0.186756	-0.468539	-1.30184	Q14624	Inter-alpha-trypsin inhibitor heavy chain H4;70 kDa inter-alpha-trypsin inhibitor heavy chain H4;35 kDa inter-alpha-trypsin inhibitor heavy chain H4	ITIH4	ITIH4
27.2033	23.3489	27.3567	27.946			34	0.45928	0.189714	2.37528	1.21833	P01008	Antithrombin-III	SERPINC1	SERPINC1
26.7537	26.2615	26.3683	25.6621			31	0.430518	0.202522	-0.492365	-1.14397	P43652	Afamin	AFM	AFM
25.723	22.0227	26.1836	25.7248			4	0.419788	0.210151	2.08137	1.11643	P02747	Complement C1q subcomponent subunit C	C1QC	C1QC
31.4629	31.44	31.8338	31.4601			73	0.391385	0.266894	0.19547	1.044	CON__P02768-1;P02768	Serum albumin	ALB	ALB
28.7831	28.2673	28.9837	28.6541			31	0.358096	0.268884	0.293741	0.959807	P04003	C4b-binding protein alpha chain	C4BPA	C4BPA
26.0878	23.1045	25.3611	27.0825			15	0.351796	0.27175	1.62564	0.943937	P00915	Carbonic anhydrase 1	CA1	CA1
29.1943	28.988	30.0034	29.0681			44	0.345574	0.279258	0.44458	0.928283	P06396;CON__Q3SX14	Gelsolin	GSN	GSN
23.7316	25.7656	24.2621	23.0499			23	0.343435	0.286612	-1.09265	-0.922903	P04264;CON__P04264	Keratin, type II cytoskeletal 1	KRT1	KRT1
25.9084	23.7413	26.5233	25.3224			9	0.328884	0.298424	1.09799	0.886349	P02775	Platelet basic protein;Connective tissue-activating peptide III;TC-2;Connective tissue-activating peptide III(1-81);Beta-thromboglobulin;Neutrophil-activating peptide 2(74);Neutrophil-activating peptide 2(73);Neutrophil-activating peptide 2;TC-1;Neutrophil-activating peptide 2(1-66);Neutrophil-activating peptide 2(1-63)	PPBP	PPBP
26.6899	26.8017	28.0015	26.6619			23	0.323068	0.29544	0.5859	0.871755	O43866	CD5 antigen-like	CD5L	CD5L
25.1934	23.5384	25.1917	24.9221			4	0.304064	0.302416	0.690944	0.824101	Q14520	Hyaluronan-binding protein 2;Hyaluronan-binding protein 2 50 kDa heavy chain;Hyaluronan-binding protein 2 50 kDa heavy chain alternate form;Hyaluronan-binding protein 2 27 kDa light chain;Hyaluronan-binding protein 2 27 kDa light chain alternate form	HABP2	HABP2
27.3854	26.241	26.7369	25.5568			9	0.298754	0.309255	-0.666394	-0.81079	P08185	Corticosteroid-binding globulin	SERPINA6	SERPINA6
25.4231	24.494	24.162	24.8407			27	0.292336	0.315961	-0.457211	-0.794702	P06681	Complement C2;Complement C2b fragment;Complement C2a fragment	C2	C2
28.0163	26.91	28.1769	27.6906			31	0.286019	0.322538	0.470605	0.778862	P10909	Clusterin;Clusterin beta chain;Clusterin alpha chain	CLU	CLU
23.5811	22.6562	25.685	22.7869			4	0.268361	0.324648	1.11727	0.734552	P20851	C4b-binding protein beta chain	C4BPB	C4BPB
27.4139	25.3606	27.1345	26.993			8	0.237706	0.378189	0.676494	0.657359	P01623;P04206;P01622	Ig kappa chain V-III region WOL;Ig kappa chain V-III region GOL;Ig kappa chain V-III region Ti		KV305
33.8196	33.7541	33.9913	32.8458			29	0.231626	0.384822	-0.368299	-0.641988	P01876	Ig alpha-1 chain C region	IGHA1	IGHA1
26.0193	27.167	26.0102	26.4237			26	0.221685	0.419111	-0.376209	-0.616798	P25311	Zinc-alpha-2-glycoprotein	AZGP1	AZGP1
27.868	27.2381	27.6436	27.8633			22	0.215331	0.430239	0.20037	0.600654	P08697	Alpha-2-antiplasmin	SERPINF2	SERPINF2
27.6863	25.5115	27.2881	27.1972			21	0.211724	0.440364	0.643735	0.591474	P02750	Leucine-rich alpha-2-glycoprotein	LRG1	LRG1
23.0865	25.4968	24.1954	22.7311			9	0.21016	0.445405	-0.828436	-0.587489	P00742	Coagulation factor X;Factor X light chain;Factor X heavy chain;Activated factor Xa heavy chain	F10	F10
27.2876	26.4311	25.8229	27.0438			28	0.203835	0.455214	-0.426035	-0.571349	P02748	Complement component C9;Complement component C9a;Complement component C9b	C9	C9
33.2122	32.6891	32.7262	32.8763			176	0.195089	0.464071	-0.149368	-0.54896	P01024	Complement C3;Complement C3 beta chain;C3-beta-c;Complement C3 alpha chain;C3a anaphylatoxin;Acylation stimulating protein;Complement C3b alpha chain;Complement C3c alpha chain fragment 1;Complement C3dg fragment;Complement C3g fragment;Complement C3d fragment;Complement C3f fragment;Complement C3c alpha chain fragment 2	C3	C3
26.9991	21.947	23.3579	30.0987			3	0.189825	0.477544	2.25527	0.535443	P80748	Ig lambda chain V-III region LOI		LV302
28.0471	26.1404	26.7483	26.4019			1	0.189747	0.473391	-0.518624	-0.535242	Q5T5C0	Syntaxin-binding protein 5	STXBP5	STXBP5
25.9399	28.3567	26.3198	26.7182			25	0.181454	0.477172	-0.62934	-0.513869	P01877	Ig alpha-2 chain C region	IGHA2	IGHA2
27.7616	25.7588	22.759	28.1491			2	0.15854	0.533675	-1.30613	-0.45429	P01624;P04207;P01605	Ig kappa chain V-III region POM;Ig kappa chain V-III region CLL;Ig kappa chain V-I region Lay		KV306
26.4183	23.5557	25.0636	26.2717			108	0.15239	0.533763	0.68069	0.438148	P0C0L4	Complement C4-A;Complement C4 beta chain;Complement C4-A alpha chain;C4a anaphylatoxin;C4b-A;C4d-A;Complement C4 gamma chain	C4A	C4A
26.2238	26.1727	27.5982	23.0112			9	0.134053	0.569815	-0.893541	-0.38957	P02655	Apolipoprotein C-II;Proapolipoprotein C-II	APOC2	APOC2
23.9844	25.3423	25.5367	22.8392			23	0.106398	0.636267	-0.475365	-0.314812	Q96PD5	N-acetylmuramoyl-L-alanine amidase	PGLYRP2	PGLYRP2
26.2237	22.9589	25.2763	24.9393			15	0.106363	0.631008	0.516479	0.314719	P00748	Coagulation factor XII;Coagulation factor XIIa heavy chain;Beta-factor XIIa part 1;Coagulation factor XIIa light chain	F12	F12
23.147	25.5137	23.533	24.3672			7	0.102106	0.63777	-0.380201	-0.303024	O95445	Apolipoprotein M	APOM	APOM
22.0823	23.4127	21.8931	24.2428			7	0.0785838	0.710894	0.320448	0.237354	P06276	Cholinesterase	BCHE	BCHE
23.854	25.2016	24.1448	25.2671			5	0.0666045	0.749161	0.17813	0.203139	P01780;P01763;P01762	Ig heavy chain V-III region JON;Ig heavy chain V-III region WEA;Ig heavy chain V-III region TRO		IGHV3-7
25.6933	22.0463	23.6579	24.434			3	0.0299515	0.866816	0.176098	0.0944553	P01617;P01614;P06309	Ig kappa chain V-II region TEW;Ig kappa chain V-II region Cum;Ig kappa chain V-II region GM607		KV204
23.0303	24.1617	22.996	24.2354			1	0.0072477	0.968952	0.0196409	0.0234084	P01602	Ig kappa chain V-I region HK102	IGKV1-5	IGKV1-5

## Sheet: SPSs_NTM_UPSs_NTM
USPs NTM_rep1	USPs NTM_rep2	SPSs NTM_rep1	SPSs NTM_rep2	Student's T-test Significant SPSs_NTM_UPSs_NTM	Student's T-test significant	Peptides	-Log Student's T-test p-value SPSs_NTM_UPSs_NTM	Student's T-test q-value SPSs_NTM_UPSs_NTM	Student's T-test Difference SPSs_NTM_UPSs_NTM	Student's T-test Test statistic SPSs_NTM_UPSs_NTM	Majority protein IDs	Protein names	Gene names	GN
23.493	24.156	27.0614	26.6043	+	SPSs_NTM_UPSs_NTM	10	1.75831	0.0418462	3.00832	7.47157	P01591	Immunoglobulin J chain	IGJ	JCHAIN
31.4994	31.6956	33.4653	33.948	+	SPSs_NTM_UPSs_NTM	46	1.8262	0.0494545	2.10915	8.09459	P01009	Alpha-1-antitrypsin;Short peptide from AAT	SERPINA1	SERPINA1
29.5885	29.785	30.7154	30.5384	+	SPSs_NTM_UPSs_NTM	76	1.71634	0.0362667	0.940169	7.10953	P00450	Ceruloplasmin	CP	CP
28.7934	29.0006	27.7964	27.9705	+	SPSs_NTM_UPSs_NTM	58	1.76047	0.0453333	-1.01355	-7.49067	P02751	Fibronectin;Anastellin;Ugl-Y1;Ugl-Y2;Ugl-Y3	FN1	FN1
25.4539	25.1942	24.2608	24.0737	+	SPSs_NTM_UPSs_NTM	23	1.73044	0.0388571	-1.1568	-7.22924	P04264;CON__P04264	Keratin, type II cytoskeletal 1	KRT1	KRT1
26.9798	26.8736	28.7972	28.4264	+	SPSs_NTM_UPSs_NTM	20	1.89124	0.0544	1.68509	8.73779	P36955	Pigment epithelium-derived factor	SERPINF1	SERPINF1
29.3043	29.5886	33.0187	32.4356	+	SPSs_NTM_UPSs_NTM	1	2.01628	0.0604444	3.28072	10.1155	Q9NUV7;O15270	Serine palmitoyltransferase 3;Serine palmitoyltransferase 2	SPTLC3;SPTLC2	SPTLC3
27.5162	27.6812	30.101	29.7394	+	SPSs_NTM_UPSs_NTM	2	2.1398	0.068	2.32154	11.6824	P01624;P04207;P01605	Ig kappa chain V-III region POM;Ig kappa chain V-III region CLL;Ig kappa chain V-I region Lay		KV306
25.8083	25.7286	28.57	28.1692	+	SPSs_NTM_UPSs_NTM	8	2.2136	0.0777143	2.60113	12.7293	P01623;P04206;P01622	Ig kappa chain V-III region WOL;Ig kappa chain V-III region GOL;Ig kappa chain V-III region Ti		KV305
29.796	29.9523	30.9877	30.9734	+	SPSs_NTM_UPSs_NTM	190	2.3019	0.0906667	1.10639	14.1032	P04114	Apolipoprotein B-100;Apolipoprotein B-48	APOB	APOB
24.5237	24.877	28.0085	27.8446	+	SPSs_NTM_UPSs_NTM	108	2.44082	0.1088	3.22615	16.5664	P0C0L4	Complement C4-A;Complement C4 beta chain;Complement C4-A alpha chain;C4a anaphylatoxin;C4b-A;C4d-A;Complement C4 gamma chain	C4A	C4A
22.3114	22.014	27.5231	28.0931	+	SPSs_NTM_UPSs_NTM	10	2.49123	0.136	5.64541	17.5615	P02790	Hemopexin	HPX	HPX
22.4052	22.7146	29.2979	28.6461	+	SPSs_NTM_UPSs_NTM	12	2.50155	0.181333	6.41211	17.7725	P69905	Hemoglobin subunit alpha	HBA1	HBA1
33.4561	33.449	32.8667	32.8211	+	SPSs_NTM_UPSs_NTM	176	2.84322	0.272	-0.608673	-26.3719	P01024	Complement C3;Complement C3 beta chain;C3-beta-c;Complement C3 alpha chain;C3a anaphylatoxin;Acylation stimulating protein;Complement C3b alpha chain;Complement C3c alpha chain fragment 1;Complement C3dg fragment;Complement C3g fragment;Complement C3d fragment;Complement C3f fragment;Complement C3c alpha chain fragment 2	C3	C3
32.116	32.5714	23.3781	22.9888	+	SPSs_NTM_UPSs_NTM	73	2.97153	0.544	-9.16024	-30.5786	CON__P02768-1;P02768	Serum albumin	ALB	ALB
25.6434	26.0722	23.8329	23.2814			22	1.65207	0.0625	-2.3007	-6.58688	P07357	Complement component C8 alpha chain	C8A	C8A
26.5307	26.9929	24.1349	23.2831			4	1.61479	0.0588235	-3.05283	-6.30048	P02747	Complement C1q subcomponent subunit C	C1QC	C1QC
25.9528	26.6569	24.3326	24.552			8	1.43136	0.0808889	-1.86255	-5.05064	P01859	Ig gamma-2 chain C region	IGHG2	IGHG2
24.6034	25.4545	22.9928	22.6852			30	1.39637	0.100632	-2.18995	-4.83945	P20742	Pregnancy zone protein	PZP	PZP
25.7026	26.1412	23.4035	24.1993			19	1.3669	0.0956	-2.12048	-4.66758	P07225	Vitamin K-dependent protein S	PROS1	PROS1
27.3501	27.4092	24.874	23.4518			2	1.34078	0.0910476	-3.21673	-4.5198	Q4G0P3	Hydrocephalus-inducing protein homolog	HYDIN	HYDIN
33.0651	32.8749	30.9509	31.6974			59	1.29544	0.107636	-1.64586	-4.27285	P02647	Apolipoprotein A-I;Proapolipoprotein A-I;Truncated apolipoprotein A-I	APOA1	APOA1
27.4689	26.3582	23.8923	22.5127			26	1.27986	0.102957	-3.71103	-4.1907	P25311	Zinc-alpha-2-glycoprotein	AZGP1	AZGP1
27.8905	27.4689	29.0718	29.8099			15	1.27081	0.0986667	1.76114	4.14359	P01834	Ig kappa chain C region	IGKC	IGKC
30.2276	29.9653	28.8421	28.0495			54	1.23354	0.11648	-1.65065	-3.9543	P06727	Apolipoprotein A-IV	APOA4	APOA4
26.3375	23.9213	30.2799	29.6634			26	1.21925	0.112	4.84222	3.88365	P02787	Serotransferrin	TF	TF
32.2158	31.7177	31.0231	30.8174			109	1.21916	0.107852	-1.04648	-3.88321	P0C0L5	Complement C4-B;Complement C4 beta chain;Complement C4-B alpha chain;C4a anaphylatoxin;C4b-B;C4d-B;Complement C4 gamma chain	C4B	C4B
26.9893	27.3122	24.687	22.984			17	1.2073	0.104	-3.31529	-3.82538	P00738	Haptoglobin;Haptoglobin alpha chain;Haptoglobin beta chain	HP	HP
32.0632	32.3032	33.41	32.9412			78	1.19558	0.100414	0.992371	3.76895	P02671	Fibrinogen alpha chain;Fibrinopeptide A;Fibrinogen alpha chain	FGA	FGA
28.4211	28.3286	27.0837	26.1541			23	1.19347	0.0970667	-1.75592	-3.75886	P05546	Heparin cofactor 2	SERPIND1	SERPIND1
29.7117	30.0108	29.2589	29.0009			18	1.18181	0.0939355	-0.731395	-3.70349	P04004	Vitronectin;Vitronectin V65 subunit;Vitronectin V10 subunit;Somatomedin-B	VTN	VTN
30.8165	31.223	30.1111	29.6468			54	1.18047	0.091	-1.14082	-3.69718	Q14624	Inter-alpha-trypsin inhibitor heavy chain H4;70 kDa inter-alpha-trypsin inhibitor heavy chain H4;35 kDa inter-alpha-trypsin inhibitor heavy chain H4	ITIH4	ITIH4
28.9971	27.5099	25.0363	23.4209			14	1.17386	0.102061	-4.0249	-3.66615	P01857	Ig gamma-1 chain C region	IGHG1	IGHG1
26.2607	25.7281	27.4888	27.0126			36	1.14142	0.0990588	1.2563	3.51681	P10643	Complement component C7	C7	C7
25.0426	25.2922	25.6021	25.6082			4	1.13887	0.0962286	0.437745	3.50528	P59666;P59665	Neutrophil defensin 3;HP 3-56;Neutrophil defensin 2;Neutrophil defensin 1;HP 1-56;Neutrophil defensin 2	DEFA3;DEFA1	DEFA3
31.8431	32.1424	31.4465	31.4842			59	1.13707	0.0935556	-0.527426	-3.49714	P00751	Complement factor B;Complement factor B Ba fragment;Complement factor B Bb fragment	CFB	CFB
26.8838	26.4597	28.5467	27.7841			16	1.12058	0.091027	1.49362	3.42343	P01880	Ig delta chain C region	IGHD	IGHD
25.3177	26.83	28.5689	28.7262			3	1.11194	0.0886316	2.5737	3.3853	P01743	Ig heavy chain V-I region HG3		IGHV1-46
26.1931	24.7906	28.1175	27.7467			14	1.10715	0.086359	2.44025	3.36433	P08519	Apolipoprotein(a)	LPA	LPA
29.8207	30.2836	28.6341	29.1484			33	1.10504	0.0956	-1.1609	-3.35508	P19827	Inter-alpha-trypsin inhibitor heavy chain H1	ITIH1	ITIH1
25.4208	24.9622	23.7319	22.6096			16	1.10005	0.0932683	-2.02075	-3.33338	P35858	Insulin-like growth factor-binding protein complex acid labile subunit	IGFALS	IGFALS
25.3009	25.7577	23.7593	22.3094			8	1.08828	0.0910476	-2.49492	-3.28257	P05160	Coagulation factor XIII B chain	F13B	F13B
27.1082	26.9919	24.0292	25.4706			9	1.06436	0.101581	-2.30014	-3.18117	P02775	Platelet basic protein;Connective tissue-activating peptide III;TC-2;Connective tissue-activating peptide III(1-81);Beta-thromboglobulin;Neutrophil-activating peptide 2(74);Neutrophil-activating peptide 2(73);Neutrophil-activating peptide 2;TC-1;Neutrophil-activating peptide 2(1-66);Neutrophil-activating peptide 2(1-63)	PPBP	PPBP
27.3589	27.106	24.549	25.8456			10	1.04022	0.111636	-2.03516	-3.08125	P02743	Serum amyloid P-component;Serum amyloid P-component(1-203)	APCS	APCS
23.6567	23.5099	23.8877	24.1233			14	1.03063	0.109156	0.422201	3.04223	CON__P35908;P35908	Keratin, type II cytoskeletal 2 epidermal	KRT2	KRT2
29.7262	29.8909	27.4239	28.5999			9	1.02663	0.116696	-1.79665	-3.02605	P35542	Serum amyloid A-4 protein	SAA4	SAA4
29.7645	29.2764	27.3997	28.3815			88	1.01336	0.114213	-1.62978	-2.97286	P08603	Complement factor H	CFH	CFH
28.3271	28.8242	31.021	29.8621			1	1.00997	0.111833	1.86586	2.95938	Q9BY43	Charged multivesicular body protein 4a	CHMP4A	CHMP4A
25.1214	25.7067	26.6649	26.2593			15	1.00596	0.109551	1.04806	2.94347	P00915	Carbonic anhydrase 1	CA1	CA1
31.4531	30.911	32.1119	32.7783			37	1.00515	0.10736	1.26304	2.94028	P01871	Ig mu chain C region	IGHM	IGHM
26.007	25.9544	24.2055	25.1618			12	0.944782	0.114196	-1.29707	-2.70854	P29622	Kallistatin	SERPINA4	SERPINA4
27.8482	27.8267	27.2869	26.6211			40	0.929614	0.132923	-0.883395	-2.65237	P13671	Complement component C6	C6	C6
29.416	30.5157	31.5054	31.2494			61	0.887466	0.130415	1.41157	2.50039	P02675	Fibrinogen beta chain;Fibrinopeptide B;Fibrinogen beta chain	FGB	FGB
24.43	25.2514	26.5344	25.8372			6	0.886516	0.128	1.34511	2.49703	P03951	Coagulation factor XI;Coagulation factor XIa heavy chain;Coagulation factor XIa light chain	F11	F11
24.215	25.0857	23.7166	23.3995			6	0.846294	0.125673	-1.09229	-2.35747	Q96IY4	Carboxypeptidase B2	CPB2	CPB2
25.642	26.5608	25.1166	24.8836			18	0.836303	0.131571	-1.10128	-2.32357	CON__P13645;P13645	Keratin, type I cytoskeletal 10	KRT10	KRT10
27.4979	26.2906	25.4032	23.802			10	0.824957	0.129263	-2.29162	-2.28544	O75636	Ficolin-3	FCN3	FCN3
29.0204	26.6151	23.1697	25.253			1	0.819355	0.127034	-3.60643	-2.26674	Q5T5C0	Syntaxin-binding protein 5	STXBP5	STXBP5
23.3342	23.6257	24.2138	25.3115			3	0.816983	0.124881	1.28272	2.25886	P01825;P06331;P01824	Ig heavy chain V-II region NEWM;Ig heavy chain V-II region ARH-77;Ig heavy chain V-II region WAH		IGHV4-59
28.1313	28.3427	25.181	27.058			38	0.81196	0.1228	-2.11751	-2.24221	P00734	Prothrombin;Activation peptide fragment 1;Activation peptide fragment 2;Thrombin light chain;Thrombin heavy chain	F2	F2
32.2332	32.6305	31.7374	30.6791			13	0.788388	0.128262	-1.22366	-2.16504	P02652	Apolipoprotein A-II;Proapolipoprotein A-II;Truncated apolipoprotein A-II	APOA2	APOA2
33.7444	33.5067	33.8808	34.157			29	0.786516	0.126194	0.393332	2.15898	P01876	Ig alpha-1 chain C region	IGHA1	IGHA1
27.5269	27.8389	26.5204	24.5168			30	0.778992	0.12419	-2.16436	-2.13471	P03952	Plasma kallikrein;Plasma kallikrein heavy chain;Plasma kallikrein light chain	KLKB1	KLKB1
25.7338	23.5295	26.9898	26.9601			6	0.776267	0.12225	2.34331	2.12596	Q02985	Complement factor H-related protein 3	CFHR3	CFHR3
31.7665	32.0893	33.2736	32.4071			37	0.727737	0.135754	0.91243	1.97333	P01042	Kininogen-1;Kininogen-1 heavy chain;T-kinin;Bradykinin;Lysyl-bradykinin;Kininogen-1 light chain;Low molecular weight growth-promoting factor	KNG1	KNG1
25.8716	26.0862	25.6719	25.1149			19	0.724107	0.140606	-0.585505	-1.96215	P01019	Angiotensinogen;Angiotensin-1;Angiotensin-2;Angiotensin-3;Angiotensin-4;Angiotensin 1-9;Angiotensin 1-7;Angiotensin 1-5;Angiotensin 1-4	AGT	AGT
24.714	25.9016	24.3171	23.6983			5	0.717457	0.138507	-1.30014	-1.94176	P01780;P01763;P01762	Ig heavy chain V-III region JON;Ig heavy chain V-III region WEA;Ig heavy chain V-III region TRO		IGHV3-7
24.9918	25.6432	23.7034	24.671			27	0.716207	0.136471	-1.13026	-1.93794	P06681	Complement C2;Complement C2b fragment;Complement C2a fragment	C2	C2
27.9167	27.4525	26.483	23.9837			34	0.713129	0.134493	-2.45122	-1.92854	P01008	Antithrombin-III	SERPINC1	SERPINC1
29.5887	29.2479	28.0867	28.9622			68	0.704743	0.140343	-0.893884	-1.90306	P01031	Complement C5;Complement C5 beta chain;Complement C5 alpha chain;C5a anaphylatoxin;Complement C5 alpha chain	C5	C5
23.8396	25.7463	26.3023	27.0466			7	0.683204	0.167775	1.88144	1.83837	O95445	Apolipoprotein M	APOM	APOM
26.6288	26.439	25.7777	23.9938			29	0.682871	0.165444	-1.64815	-1.83737	P09871	Complement C1s subcomponent;Complement C1s subcomponent heavy chain;Complement C1s subcomponent light chain	C1S	C1S
23.3943	21.9209	23.8404	26.234			20	0.63358	0.209315	2.37958	1.69318	P68871	Hemoglobin subunit beta;LVV-hemorphin-7;Spinorphin	HBB	HBB
29.2376	29.8926	30.7442	30.0189			44	0.625824	0.206486	0.81645	1.67095	P06396;CON__Q3SX14	Gelsolin	GSN	GSN
25.1468	23.3678	26.2821	25.3635			12	0.587849	0.2304	1.56552	1.56377	P15169	Carboxypeptidase N catalytic chain	CPN1	CPN1
30.0984	30.0932	29.8776	30.0488			25	0.582061	0.227368	-0.132595	-1.54767	P05155	Plasma protease C1 inhibitor	SERPING1	SERPING1
26.6232	26.156	27.4323	26.6949			25	0.580731	0.224416	0.673925	1.54398	Q06033	Inter-alpha-trypsin inhibitor heavy chain H3	ITIH3	ITIH3
27.8059	28.1912	29.4889	28.3101			25	0.547619	0.246051	0.901	1.45302	P04196	Histidine-rich glycoprotein	HRG	HRG
31.587	32.135	31.5177	30.3239			54	0.539728	0.242937	-0.940249	-1.43161	P02774	Vitamin D-binding protein	GC	GC
28.998	27.3424	29.0839	29.732			33	0.525162	0.2399	1.23777	1.39234	P04217	Alpha-1B-glycoprotein	A1BG	A1BG
25.3492	26.0532	25.2806	23.318			23	0.507345	0.236938	-1.4019	-1.34471	Q96PD5	N-acetylmuramoyl-L-alanine amidase	PGLYRP2	PGLYRP2
26.2186	26.4637	26.6619	26.4478			10	0.495527	0.234049	0.213715	1.31337	P07360	Complement component C8 gamma chain	C8G	C8G
29.9333	29.1598	29.2413	28.5982			31	0.469956	0.256386	-0.626754	-1.24616	P04003	C4b-binding protein alpha chain	C4BPA	C4BPA
24.2581	25.5202	25.3427	27.056			1	0.464299	0.27819	1.31019	1.2314	A6NMB1	Sialic acid-binding Ig-like lectin 16	SIGLEC16	SIGLEC16
24.2089	24.2738	24.3129	24.9332			9	0.461548	0.280282	0.381739	1.22423	P00742	Coagulation factor X;Factor X light chain;Factor X heavy chain;Activated factor Xa heavy chain	F10	F10
23.2485	22.5922	25.5467	23.1653			6	0.437674	0.30986	1.43566	1.16239	P00918	Carbonic anhydrase 2	CA2	CA2
25.0314	25.7666	25.155	22.2324			18	0.425743	0.317793	-1.70526	-1.1317	P07358	Complement component C8 beta chain	C8B	C8B
28.3799	28.7069	29.1868	28.6207			8	0.41427	0.330727	0.36034	1.10231	P02776;P10720	Platelet factor 4;Platelet factor 4, short form;Platelet factor 4 variant;Platelet factor 4 variant(4-74);Platelet factor 4 variant(5-74);Platelet factor 4 variant(6-74)	PF4;PF4V1	PF4
26.7034	22.9083	27.3222	26.5489			19	0.413251	0.327011	2.12964	1.0997	P27169	Serum paraoxonase/arylesterase 1	PON1	PON1
26.4674	23.2348	26.6175	26.6346			25	0.412649	0.323378	1.77499	1.09816	P05156	Complement factor I;Complement factor I heavy chain;Complement factor I light chain	CFI	CFI
27.0204	22.6743	27.5605	26.7839			7	0.394998	0.324835	2.32487	1.05318	P02746	Complement C1q subcomponent subunit B	C1QB	C1QB
26.3356	26.038	26.1321	25.6163			3	0.393758	0.321304	-0.312625	-1.05003	P01714	Ig lambda chain V-III region SH		LV301
25.1671	23.5588	24.0058	22.1564			12	0.39218	0.317849	-1.28184	-1.04602	P01860	Ig gamma-3 chain C region	IGHG3	IGHG3
24.7918	22.9043	26.8502	24.1713			15	0.379847	0.320255	1.66269	1.01474	P00748	Coagulation factor XII;Coagulation factor XIIa heavy chain;Beta-factor XIIa part 1;Coagulation factor XIIa light chain	F12	F12
22.4811	23.1053	23.054	23.177			2	0.379235	0.316884	0.322281	1.01319	Q13790	Apolipoprotein F	APOF	APOF
25.9073	26.6084	27.5477	26.3382			9	0.36614	0.329667	0.6851	0.980095	P08185	Corticosteroid-binding globulin	SERPINA6	SERPINA6
22.0454	22.9622	24.3714	22.5772			2	0.359508	0.326268	0.970504	0.963366	P01703	Ig lambda chain V-I region NEWM		LV105
27.9902	27.7077	25.1089	27.8985			21	0.358012	0.327592	-1.34529	-0.959594	P02750	Leucine-rich alpha-2-glycoprotein	LRG1	LRG1
26.3439	27.4857	27.2446	27.702			28	0.337565	0.365576	0.558495	0.908151	P02748	Complement component C9;Complement component C9a;Complement component C9b	C9	C9
29.4749	28.7071	28.9902	31.6196			18	0.328847	0.36648	1.21382	0.886258	P0CG05	Ig lambda-2 chain C regions	IGLC2	IGLC2
31.8497	31.9227	32.7539	31.8187			43	0.315572	0.387168	0.40006	0.852953	P19823	Inter-alpha-trypsin inhibitor heavy chain H2	ITIH2	ITIH2
26.6861	26.6193	27.0169	22.8167			31	0.305007	0.383373	-1.73587	-0.826467	P00736	Complement C1r subcomponent;Complement C1r subcomponent heavy chain;Complement C1r subcomponent light chain	C1R	C1R
24.0494	25.5949	24.5024	23.7307			13	0.301178	0.37965	-0.705585	-0.816868	Q08380	Galectin-3-binding protein	LGALS3BP	LGALS3BP
25.0047	22.3287	24.2257	25.3426			3	0.282752	0.394385	1.11738	0.77067	P01617;P01614;P06309	Ig kappa chain V-II region TEW;Ig kappa chain V-II region Cum;Ig kappa chain V-II region GM607		KV204
25.6628	27.9331	28.0983	27.3202			23	0.27828	0.400152	0.911325	0.75945	O43866	CD5 antigen-like	CD5L	CD5L
30.3917	28.6445	29.8916	30.3773			29	0.246576	0.451321	0.616344	0.679743	P01011	Alpha-1-antichymotrypsin;Alpha-1-antichymotrypsin His-Pro-less	SERPINA3	SERPINA3
24.3116	23.8115	24.1332	23.3737			7	0.245696	0.447103	-0.308073	-0.677523	P06276	Cholinesterase	BCHE	BCHE
29.7929	30.259	30.4792	30.0088			63	0.238181	0.451407	0.218075	0.65856	P00747	Plasminogen;Plasmin heavy chain A;Activation peptide;Angiostatin;Plasmin heavy chain A, short form;Plasmin light chain B	PLG	PLG
26.2184	26.8061	27.3374	22.7087			19	0.230183	0.45644	-1.48918	-0.638338	P60709	Actin, cytoplasmic 1;Actin, cytoplasmic 1, N-terminally processed	ACTB	ACTB
28.4021	28.9701	29.7447	28.4987			27	0.229357	0.456436	0.43564	0.636247	P02749	Beta-2-glycoprotein 1	APOH	APOH
27.8073	28.5627	25.9899	28.7319			31	0.20702	0.50227	-0.824075	-0.579482	P10909	Clusterin;Clusterin beta chain;Clusterin alpha chain	CLU	CLU
23.858	24.7749	24.2711	23.7572			7	0.205316	0.501857	-0.302256	-0.575132	P36980	Complement factor H-related protein 2	CFHR2	CFHR2
34.17	33.7273	33.8296	33.8163			107	0.202354	0.50223	-0.125679	-0.567563	P01023	Alpha-2-macroglobulin	A2M	A2M
26.3324	26.477	26.6352	25.7892			9	0.156394	0.621404	-0.192545	-0.448665	P02655	Apolipoprotein C-II;Proapolipoprotein C-II	APOC2	APOC2
30.236	30.308	29.5437	30.5546			15	0.153014	0.625461	-0.22286	-0.439788	B9A064;P0CG04	Immunoglobulin lambda-like polypeptide 5;Ig lambda-1 chain C regions	IGLL5;IGLC1	IGLL5
28.611	28.8558	29.3525	28.4878			27	0.143808	0.642	0.186701	0.415501	P02649	Apolipoprotein E	APOE	APOE
22.7606	29	25.6873	28.7262			3	0.131313	0.672205	1.32642	0.382248	P80748	Ig lambda chain V-III region LOI		LV302
24.2125	24.1483	23.8975	24.7819			1	0.122767	0.696542	0.159301	0.3593	Q66K66	Transmembrane protein 198	TMEM198	TMEM198
23.4486	23.728	24.1606	22.42			13	0.114902	0.730353	-0.297941	-0.338016	Q03591	Complement factor H-related protein 1	CFHR1	CFHR1
28.2788	28.1165	28.4529	27.6922			22	0.108923	0.7364	-0.125124	-0.321725	P08697	Alpha-2-antiplasmin	SERPINF2	SERPINF2
25.7935	23.443	23.2759	27.1703			3	0.0887447	0.797157	0.604875	0.265952	P01700;P01712;P01709	Ig lambda chain V-I region HA;Ig lambda chain V-II region WIN;Ig lambda chain V-II region MGC		LV102
26.1782	25.3805	26.3208	24.8278			14	0.0803332	0.810754	-0.205076	-0.242304	O75882	Attractin	ATRN	ATRN
28.2704	28.0987	28.6033	27.5127			12	0.0757606	0.808585	-0.126595	-0.229341	P05090	Apolipoprotein D	APOD	APOD
25.8029	24.1723	26.8453	21.96			25	0.0749934	0.806452	-0.584965	-0.227158	P01877	Ig alpha-2 chain C region	IGHA2	IGHA2
25.0693	25.5683	24.8519	26.0549			4	0.0678414	0.819648	0.134599	0.206698	Q14520	Hyaluronan-binding protein 2;Hyaluronan-binding protein 2 50 kDa heavy chain;Hyaluronan-binding protein 2 50 kDa heavy chain alternate form;Hyaluronan-binding protein 2 27 kDa light chain;Hyaluronan-binding protein 2 27 kDa light chain alternate form	HABP2	HABP2
27.2973	24.6564	25.6342	26.8874			17	0.0635284	0.825397	0.28392	0.194259	P51884	Lumican	LUM	LUM
31.002	31.3283	31.4949	30.9294			41	0.0463845	0.852598	0.0469999	0.143998	P02679	Fibrinogen gamma chain	FGG	FGG
28.3067	26.9138	27.0604	28.0066			23	0.0288533	0.895	-0.0766945	-0.0910916	P02760	Protein AMBP;Alpha-1-microglobulin;Inter-alpha-trypsin inhibitor light chain;Trypstatin	AMBP	AMBP
26.9746	24.8184	25.3171	26.6914			31	0.0266232	0.900031	0.107699	0.0842397	P43652	Afamin	AFM	AFM
25.2594	22.5301	25.1955	22.43			8	0.0131506	0.952492	-0.0819836	-0.0421999	P01861	Ig gamma-4 chain C region	IGHG4	IGHG4
26.8	27.305	27.6897	26.4508			12	0.00823635	0.977099	0.0177746	0.0265724	P22792	Carboxypeptidase N subunit 2	CPN2	CPN2

## Sheet: SPSs_TB_UPSs_TB
UPSs TB_rep1	USPs TB_rep2	SPSs TB_rep1	SPSs TB_rep2	Student's T-test Significant SPSs_TB_UPSs_TB	Student's T-test significant	Peptides	-Log Student's T-test p-value SPSs_TB_UPSs_TB	Student's T-test q-value SPSs_TB_UPSs_TB	Student's T-test Difference SPSs_TB_UPSs_TB	Student's T-test Test statistic SPSs_TB_UPSs_TB	Majority protein IDs	Protein names	Gene names	GN
20.4422	21.4722	28.8703	28.9796	+	SPSs_TB_UPSs_TB	12	2.37693	0	7.9678	15.385	P69905	Hemoglobin subunit alpha	HBA1	HBA1
21.5124	21.6812	25.8416	25.5042	+	SPSs_TB_UPSs_TB	14	2.67057	0	4.07607	21.6067	P08519	Apolipoprotein(a)	LPA	LPA
24.2027	24.6029	28.3716	28.1499	+	SPSs_TB_UPSs_TB	15	2.45623	0	3.85795	16.8645	P00915	Carbonic anhydrase 1	CA1	CA1
21.3074	21.5045	24.9225	25.3046	+	SPSs_TB_UPSs_TB	4	2.47556	0	3.70758	17.246	Q99880;Q99879;Q99877;Q93079;Q8N257;Q5QNW6;Q16778;P62807;P58876;P57053;P33778;P23527;P06899;O60814;Q96A08	Histone H2B type 1-L;Histone H2B type 1-M;Histone H2B type 1-N;Histone H2B type 1-H;Histone H2B type 3-B;Histone H2B type 2-F;Histone H2B type 2-E;Histone H2B type 1-C/E/F/G/I;Histone H2B type 1-D;Histone H2B type F-S;Histone H2B type 1-B;Histone H2B type 1-O;Histone H2B type 1-J;Histone H2B type 1-K;Histone H2B type 1-A	HIST1H2BL;HIST1H2BM;HIST1H2BN;HIST1H2BH;HIST3H2BB;HIST2H2BF;HIST2H2BE;HIST1H2BC;HIST1H2BD;H2BFS;HIST1H2BB;HIST1H2BO;HIST1H2BJ;HIST1H2BK;HIST1H2BA	HIST1H2BL
27.4855	27.4492	29.4413	29.5647	+	SPSs_TB_UPSs_TB	1	3.00122	0	2.03566	31.6435	Q9NUV7;O15270	Serine palmitoyltransferase 3;Serine palmitoyltransferase 2	SPTLC3;SPTLC2	SPTLC3
31.536	31.5813	32.8424	32.8594	+	SPSs_TB_UPSs_TB	78	3.45477	0	1.29226	53.3669	P02671	Fibrinogen alpha chain;Fibrinopeptide A;Fibrinogen alpha chain	FGA	FGA
22.1958	22.1636	23.0931	23.0843	+	SPSs_TB_UPSs_TB	2	3.47216	0	0.909019	54.4466	Q6NXT2;Q71DI3;Q16695;P84243;P68431	Histone H3.3C;Histone H3.2;Histone H3.1t;Histone H3.3;Histone H3.1	H3F3C;HIST2H3A;HIST3H3;H3F3A;HIST1H3A	H3F3C
31.5789	31.6274	31.1825	31.167	+	SPSs_TB_UPSs_TB	109	2.4544	0	-0.4284	-16.8288	P0C0L5	Complement C4-B;Complement C4 beta chain;Complement C4-B alpha chain;C4a anaphylatoxin;C4b-B;C4d-B;Complement C4 gamma chain	C4B	C4B
25.708	25.7372	24.9013	24.9404	+	SPSs_TB_UPSs_TB	18	3.03343	0	-0.80171	-32.8406	P02765	Alpha-2-HS-glycoprotein;Alpha-2-HS-glycoprotein chain A;Alpha-2-HS-glycoprotein chain B	AHSG	AHSG
27.4243	27.2881	26.3597	26.3173	+	SPSs_TB_UPSs_TB	29	2.31182	0.0494545	-1.01769	-14.2664	P09871	Complement C1s subcomponent;Complement C1s subcomponent heavy chain;Complement C1s subcomponent light chain	C1S	C1S
21.7954	21.7704	20.5696	20.5497	+	SPSs_TB_UPSs_TB	3	3.76856	0	-1.22328	-76.5995	P48740	Mannan-binding lectin serine protease 1;Mannan-binding lectin serine protease 1 heavy chain;Mannan-binding lectin serine protease 1 light chain	MASP1	MASP1
25.4211	25.0416	28.207	27.9483		SPSs_TB_UPSs_TB	17	2.19074	0.128667	2.84632	12.3955	P00738	Haptoglobin;Haptoglobin alpha chain;Haptoglobin beta chain	HP	HP
22.2052	22.643	25.3212	25.1622		SPSs_TB_UPSs_TB	21	2.16996	0.118769	2.81757	12.0995	P07996;CON__Q28194	Thrombospondin-1	THBS1	THBS1
26.3036	26.2451	26.7374	26.691		SPSs_TB_UPSs_TB	8	2.14708	0.110286	0.43986	11.7818	P19652	Alpha-1-acid glycoprotein 2	ORM2	ORM2
32.2788	32.2527	31.5477	31.4131		SPSs_TB_UPSs_TB	13	2.12285	0.102933	-0.785375	-11.454	P02652	Apolipoprotein A-II;Proapolipoprotein A-II;Truncated apolipoprotein A-II	APOA2	APOA2
28.3884	28.6831	30.2614	30.2152		SPSs_TB_UPSs_TB	1	2.12002	0.0965	1.70259	11.4164	A6NMB1	Sialic acid-binding Ig-like lectin 16	SIGLEC16	SIGLEC16
27.186	27.4088	25.5085	25.7513		SPSs_TB_UPSs_TB	7	2.01675	0.122824	-1.66756	-10.121	P02746	Complement C1q subcomponent subunit B	C1QB	C1QB
27.8978	27.7305	26.6342	26.4433		SPSs_TB_UPSs_TB	31	2.01054	0.116	-1.27534	-10.0479	P00736	Complement C1r subcomponent;Complement C1r subcomponent heavy chain;Complement C1r subcomponent light chain	C1R	C1R
26.1999	26.322	23.8038	24.2644		SPSs_TB_UPSs_TB	30	1.94882	0.138526	-2.22686	-9.34806	P20742	Pregnancy zone protein	PZP	PZP
21.1238	22.1044	26.3204	26.1059		SPSs_TB_UPSs_TB	28	1.93178	0.1316	4.59906	9.16329	P02788	Lactotransferrin;Lactoferricin-H;Kaliocin-1;Lactoferroxin-A;Lactoferroxin-B;Lactoferroxin-C	LTF	LTF
22.0195	21.619	25.5926	26.4322		SPSs_TB_UPSs_TB	6	1.91789	0.125333	4.19319	9.01538	P00918	Carbonic anhydrase 2	CA2	CA2
27.2102	27.1361	25.8083	25.4753		SPSs_TB_UPSs_TB	4	1.91443	0.119636	-1.53137	-8.97882	P02747	Complement C1q subcomponent subunit C	C1QC	C1QC
24.652	24.9863	26.3979	26.6599		SPSs_TB_UPSs_TB	4	1.82167	0.114435	1.70977	8.0516	P59666;P59665	Neutrophil defensin 3;HP 3-56;Neutrophil defensin 2;Neutrophil defensin 1;HP 1-56;Neutrophil defensin 2	DEFA3;DEFA1	DEFA3
33.3499	33.4751	32.8093	32.8774		SPSs_TB_UPSs_TB	59	1.81519	0.109667	-0.569153	-7.99031	P02647	Apolipoprotein A-I;Proapolipoprotein A-I;Truncated apolipoprotein A-I	APOA1	APOA1
24.9792	24.8939	25.4883	25.3895		SPSs_TB_UPSs_TB	2	1.78345	0.12352	0.502355	7.6968	P04211	Ig lambda chain V region 4A		LV001
24.45	24.4451	22.9375	22.4581		SPSs_TB_UPSs_TB	23	1.7385	0.118769	-1.7497	-7.29858	P04264;CON__P04264	Keratin, type II cytoskeletal 1	KRT1	KRT1
30.4576	30.72	31.6436	31.5538		SPSs_TB_UPSs_TB	61	1.73676	0.11437	1.00992	7.2836	P02675	Fibrinogen beta chain;Fibrinopeptide B;Fibrinogen beta chain	FGB	FGB
31.1763	31.3231	32.3917	32.7409		SPSs_TB_UPSs_TB	41	1.6972	0.110286	1.3166	6.9499	P02679	Fibrinogen gamma chain	FGG	FGG
26.3524	26.0922	25.2965	25.1688		SPSs_TB_UPSs_TB	3	1.68227	0.106483	-0.98963	-6.82784	P01617;P01614;P06309	Ig kappa chain V-II region TEW;Ig kappa chain V-II region Cum;Ig kappa chain V-II region GM607		KV204
23.2708	23.309	24.2383	24.5695		SPSs_TB_UPSs_TB	6	1.6644	0.102933	1.114	6.68432	P02656	Apolipoprotein C-III	APOC3	APOC3
25.6096	25.7433	26.5088	26.7809		SPSs_TB_UPSs_TB	9	1.62637	0.114323	0.968409	6.38818	P02655	Apolipoprotein C-II;Proapolipoprotein C-II	APOC2	APOC2
25.847	25.9766	26.4001	26.5184		SPSs_TB_UPSs_TB	14	1.60685	0.11075	0.547505	6.241	P01857	Ig gamma-1 chain C region	IGHG1	IGHG1
20.5437	21.9908	25.6349	25.6241		SPSs_TB_UPSs_TB	4	1.57793	0.107394	4.36227	6.02866	Q99878;Q96KK5;Q9BTM1;P20671;P0C0S8;Q16777;Q6FI13;Q93077;Q7L7L0;P04908;Q8IUE6;P16104	Histone H2A type 1-J;Histone H2A type 1-H;Histone H2A.J;Histone H2A type 1-D;Histone H2A type 1;Histone H2A type 2-C;Histone H2A type 2-A;Histone H2A type 1-C;Histone H2A type 3;Histone H2A type 1-B/E;Histone H2A type 2-B;Histone H2AX	HIST1H2AJ;HIST1H2AH;H2AFJ;HIST1H2AD;HIST1H2AG;HIST2H2AC;HIST2H2AA3;HIST1H2AC;HIST3H2A;HIST1H2AB;HIST2H2AB;H2AFX	HIST1H2AJ
27.6934	28.0609	26.7975	26.727		SPSs_TB_UPSs_TB	25	1.56819	0.104235	-1.11489	-5.95871	P04196	Histidine-rich glycoprotein	HRG	HRG
29.1713	29.5868	28.1115	28.1637		SPSs_TB_UPSs_TB	54	1.56414	0.101257	-1.2415	-5.92979	P06727	Apolipoprotein A-IV	APOA4	APOA4
26.6967	27.0791	25.665	25.7711		SPSs_TB_UPSs_TB	2	1.55938	0.0984444	-1.16983	-5.896	P02745	Complement C1q subcomponent subunit A	C1QA	C1QA
24.615	24.6177	25.5585	25.2796		SPSs_TB_UPSs_TB	13	1.53922	0.0957838	0.802676	5.75492	Q08380	Galectin-3-binding protein	LGALS3BP	LGALS3BP
27.5014	27.6303	26.7717	26.451		SPSs_TB_UPSs_TB	9	1.50516	0.105263	-0.95452	-5.52348	P08185	Corticosteroid-binding globulin	SERPINA6	SERPINA6
30.6529	30.7443	30.946	30.9858		SPSs_TB_UPSs_TB	190	1.48074	0.102564	0.267305	5.3628	P04114	Apolipoprotein B-100;Apolipoprotein B-48	APOB	APOB
25.5556	25.2819	26.3536	26.1877		SPSs_TB_UPSs_TB	12	1.47473	0.1	0.851914	5.32389	P22792	Carboxypeptidase N subunit 2	CPN2	CPN2
21.0213	23.0751	27.5288	27.4932		SPSs_TB_UPSs_TB	20	1.47394	0.097561	5.46281	5.31881	P68871	Hemoglobin subunit beta;LVV-hemorphin-7;Spinorphin	HBB	HBB
30.528	30.6021	30.0469	29.8146		SPSs_TB_UPSs_TB	31	1.45598	0.0952381	-0.634306	-5.20421	P04003	C4b-binding protein alpha chain	C4BPA	C4BPA
22.7003	22.7659	21.2088	20.4664		SPSs_TB_UPSs_TB	8	1.43722	0.103628	-1.89548	-5.08686	P01861	Ig gamma-4 chain C region	IGHG4	IGHG4
22.6861	23.1407	21.4203	21.7009		SPSs_TB_UPSs_TB	2	1.43357	0.101273	-1.35281	-5.0643	P06310	Ig kappa chain V-II region RPMI 6410		KV206
30.5136	30.3955	30.1658	30.1527		SPSs_TB_UPSs_TB	76	1.41814	0.0990222	-0.29533	-4.96993	P00450	Ceruloplasmin	CP	CP
23.973	23.9493	21.8569	22.5939		SPSs_TB_UPSs_TB	10	1.37391	0.0968696	-1.73572	-4.70798	P02790	Hemopexin	HPX	HPX
24.5043	24.1286	21.6977	22.5637		SPSs_TB_UPSs_TB	7	1.36053	0.0948085	-2.18576	-4.63118	P06276	Cholinesterase	BCHE	BCHE
32.8763	33.0093	33.2952	33.4174		SPSs_TB_UPSs_TB	46	1.35106	0.0928333	0.413456	4.57747	P01009	Alpha-1-antitrypsin;Short peptide from AAT	SERPINA1	SERPINA1
24.261	24.3736	24.0738	24.0655		SPSs_TB_UPSs_TB	9	1.3162	0.0909388	-0.247675	-4.38445	P00742	Coagulation factor X;Factor X light chain;Factor X heavy chain;Activated factor Xa heavy chain	F10	F10
22.2124	22.5458	23.1098	23.0889		SPSs_TB_UPSs_TB	8	1.30275	0.08912	0.720236	4.31186	P23142;CON__ENSEMBL:ENSBTAP00000016046	Fibulin-1	FBLN1	FBLN1
31.432	31.4963	31.3305	31.3312		SPSs_TB_UPSs_TB	29	1.27108	0.0873725	-0.13333	-4.14497	P01011	Alpha-1-antichymotrypsin;Alpha-1-antichymotrypsin His-Pro-less	SERPINA3	SERPINA3
21.1739	22.0417	23.4656	23.3683		SPSs_TB_UPSs_TB	3	1.27082	0.0856923	1.80915	4.14365	P01714	Ig lambda chain V-III region SH		LV301
26.8093	27.121	26.365	26.2427		SPSs_TB_UPSs_TB	25	1.2327	0.102943	-0.661286	-3.95013	Q06033	Inter-alpha-trypsin inhibitor heavy chain H3	ITIH3	ITIH3
23.7477	23.4007	22.5821	22.8485		SPSs_TB_UPSs_TB	1	1.228	0.101037	-0.858905	-3.92678	Q6P387	Uncharacterized protein C16orf46	C16orf46	C16orf46
23.7363	23.0343	21.9107	21.2793		SPSs_TB_UPSs_TB	8	1.20046	0.0992	-1.79031	-3.79237	P05543	Thyroxine-binding globulin	SERPINA7	SERPINA7
22.4718	22.7486	22.0705	22.1141		SPSs_TB_UPSs_TB	4	1.18021	0.0974286	-0.517855	-3.69596	P43251	Biotinidase	BTD	BTD
26.7443	26.773	26.697	26.7087		SPSs_TB_UPSs_TB	19	1.15934	0.0957193	-0.0558357	-3.59869	P07225	Vitamin K-dependent protein S	PROS1	PROS1
26.405	26.2082	26.7312	26.6466		SPSs_TB_UPSs_TB	1	1.15302	0.094069	0.382316	3.56962	P01715	Ig lambda chain V-IV region Bau		LV401
34.0185	34.079	33.9317	33.8779		SPSs_TB_UPSs_TB	176	1.15087	0.0924746	-0.14398	-3.55978	P01024	Complement C3;Complement C3 beta chain;C3-beta-c;Complement C3 alpha chain;C3a anaphylatoxin;Acylation stimulating protein;Complement C3b alpha chain;Complement C3c alpha chain fragment 1;Complement C3dg fragment;Complement C3g fragment;Complement C3d fragment;Complement C3f fragment;Complement C3c alpha chain fragment 2	C3	C3
24.104	24.9781	23.035	22.9012		SPSs_TB_UPSs_TB	11	1.15033	0.0909333	-1.57296	-3.55729	P0DJI8	Serum amyloid A-1 protein;Amyloid protein A;Serum amyloid protein A(2-104);Serum amyloid protein A(3-104);Serum amyloid protein A(2-103);Serum amyloid protein A(2-102);Serum amyloid protein A(4-101)	SAA1	SAA1
26.925	27.2428	25.916	25.0486		SPSs_TB_UPSs_TB	31	1.13045	0.096918	-1.60164	-3.46741	P43652	Afamin	AFM	AFM
25.0866	25.281	24.7671	24.5082		SPSs_TB_UPSs_TB	27	1.10919	0.0953548	-0.54619	-3.37323	P06681	Complement C2;Complement C2b fragment;Complement C2a fragment	C2	C2
25.6268	25.9587	21.2587	23.3342		SPSs_TB_UPSs_TB	18	1.09856	0.0938413	-3.49633	-3.32692	CON__P13645;P13645	Keratin, type I cytoskeletal 10	KRT10	KRT10
32.6599	32.7081	32.2881	32.4668		SPSs_TB_UPSs_TB	37	1.09511	0.092375	-0.306515	-3.312	P01871	Ig mu chain C region	IGHM	IGHM
26.9556	27.2135	26.2298	25.5261		SPSs_TB_UPSs_TB	40	1.07353	0.0909538	-1.20664	-3.21977	P13671	Complement component C6	C6	C6
25.0265	25.5375	24.4953	24.402		SPSs_TB_UPSs_TB	19	1.07086	0.0895758	-0.833365	-3.20848	P27169	Serum paraoxonase/arylesterase 1	PON1	PON1
27.4509	27.3235	27.1813	27.1938		SPSs_TB_UPSs_TB	27	1.04969	0.10997	-0.19964	-3.12019	P02649	Apolipoprotein E	APOE	APOE
24.5415	24.4144	25.1293	24.8242		SPSs_TB_UPSs_TB	8	1.02473	0.108353	0.498815	3.0184	P05160	Coagulation factor XIII B chain	F13B	F13B
27.9783	28.2802	27.5614	27.705		SPSs_TB_UPSs_TB	12	1.01191	0.113391	-0.495971	-2.9671	P05090	Apolipoprotein D	APOD	APOD
25.7615	26.1375	26.469	26.5081		SPSs_TB_UPSs_TB	1	0.982516	0.111771	0.539045	2.85182	Q9BY43	Charged multivesicular body protein 4a	CHMP4A	CHMP4A
27.4654	27.3626	27.1872	26.9779		SPSs_TB_UPSs_TB	58	0.98041	0.110197	-0.33148	-2.84368	P02751	Fibronectin;Anastellin;Ugl-Y1;Ugl-Y2;Ugl-Y3	FN1	FN1
24.9552	25.343	24.5972	24.2474		SPSs_TB_UPSs_TB	16	0.964611	0.108667	-0.726814	-2.78319	P35858	Insulin-like growth factor-binding protein complex acid labile subunit	IGFALS	IGFALS
29.2649	29.3159	29.0691	28.8201		SPSs_TB_UPSs_TB	63	0.948155	0.107178	-0.345775	-2.72114	P00747	Plasminogen;Plasmin heavy chain A;Activation peptide;Angiostatin;Plasmin heavy chain A, short form;Plasmin light chain B	PLG	PLG
27.0055	26.6996	27.6747	27.3039		SPSs_TB_UPSs_TB	9	0.928828	0.111892	0.63672	2.64948	P02775	Platelet basic protein;Connective tissue-activating peptide III;TC-2;Connective tissue-activating peptide III(1-81);Beta-thromboglobulin;Neutrophil-activating peptide 2(74);Neutrophil-activating peptide 2(73);Neutrophil-activating peptide 2;TC-1;Neutrophil-activating peptide 2(1-66);Neutrophil-activating peptide 2(1-63)	PPBP	PPBP
26.754	27.042	27.2582	27.4697		SPSs_TB_UPSs_TB	8	0.91755	0.1104	0.465946	2.60826	P02776;P10720	Platelet factor 4;Platelet factor 4, short form;Platelet factor 4 variant;Platelet factor 4 variant(4-74);Platelet factor 4 variant(5-74);Platelet factor 4 variant(6-74)	PF4;PF4V1	PF4
27.1421	27.4488	27.9166	27.652		SPSs_TB_UPSs_TB	44	0.862726	0.149579	0.488845	2.41388	P06396;CON__Q3SX14	Gelsolin	GSN	GSN
25.1253	25.7138	26.48	27.825		SPSs_TB_UPSs_TB	73	0.847294	0.159481	1.73295	2.36088	CON__P02768-1;P02768	Serum albumin	ALB	ALB
24.038	24.5584	23.3348	22.087		SPSs_TB_UPSs_TB	5	0.843531	0.157436	-1.58724	-2.34806	P04406	Glyceraldehyde-3-phosphate dehydrogenase	GAPDH	GAPDH
24.7588	24.6724	25.4196	25.0042		SPSs_TB_UPSs_TB	12	0.841086	0.162329	0.49633	2.33976	P15169	Carboxypeptidase N catalytic chain	CPN1	CPN1
26.0229	25.8309	26.1936	26.1307		SPSs_TB_UPSs_TB	10	0.837731	0.1603	0.23523	2.3284	O75636	Ficolin-3	FCN3	FCN3
29.9749	30.0822	29.7836	29.4432		SPSs_TB_UPSs_TB	18	0.837187	0.158321	-0.41514	-2.32656	P04004	Vitronectin;Vitronectin V65 subunit;Vitronectin V10 subunit;Somatomedin-B	VTN	VTN
26.7848	26.4177	25.8059	26.1935		SPSs_TB_UPSs_TB	10	0.815354	0.15639	-0.601525	-2.25345	P01591	Immunoglobulin J chain	IGJ	JCHAIN
26.3177	26.5134	26.6276	26.6283		SPSs_TB_UPSs_TB	20	0.790216	0.16106	0.212375	2.17097	P36955	Pigment epithelium-derived factor	SERPINF1	SERPINF1
24.091	23.991	23.1848	21.6407		SPSs_TB_UPSs_TB	13	0.769589	0.159143	-1.62824	-2.10459	Q03591	Complement factor H-related protein 1	CFHR1	CFHR1
26.9813	27.0526	26.8923	26.6861		SPSs_TB_UPSs_TB	10	0.764384	0.157271	-0.22778	-2.08802	P07360	Complement component C8 gamma chain	C8G	C8G
26.3566	26.4341	25.7668	24.5759		SPSs_TB_UPSs_TB	16	0.752726	0.160744	-1.22395	-2.05116	P01880	Ig delta chain C region	IGHD	IGHD
28.342	28.7867	28.193	28.002		SPSs_TB_UPSs_TB	9	0.713369	0.165149	-0.466865	-1.92928	P35542	Serum amyloid A-4 protein	SAA4	SAA4
29.3754	29.6214	29.2996	29.2058		SPSs_TB_UPSs_TB	43	0.692622	0.169455	-0.245691	-1.86652	P19823	Inter-alpha-trypsin inhibitor heavy chain H2	ITIH2	ITIH2
28.5461	28.1314	29.0457	28.6632		SPSs_TB_UPSs_TB	11	0.67979	0.172674	0.515697	1.82821	P02763	Alpha-1-acid glycoprotein 1	ORM1	ORM1
29.8153	29.6835	29.5662	29.6488		SPSs_TB_UPSs_TB	68	0.678681	0.170756	-0.14189	-1.82491	P01031	Complement C5;Complement C5 beta chain;Complement C5 alpha chain;C5a anaphylatoxin;Complement C5 alpha chain	C5	C5
22.7897	21.8417	23.0318	23.5362		SPSs_TB_UPSs_TB	2	0.671469	0.168879	0.968323	1.80356	Q13790	Apolipoprotein F	APOF	APOF
20.8867	22.1858	23.1814	27.0035		SPSs_TB_UPSs_TB	2	0.65727	0.177913	3.55614	1.76184	Q96SN8	CDK5 regulatory subunit-associated protein 2	CDK5RAP2	CDK5RAP2
24.8367	25.3263	20.4343	23.7782		SPSs_TB_UPSs_TB	4	0.656901	0.176	-2.97527	-1.76076	Q14520	Hyaluronan-binding protein 2;Hyaluronan-binding protein 2 50 kDa heavy chain;Hyaluronan-binding protein 2 50 kDa heavy chain alternate form;Hyaluronan-binding protein 2 27 kDa light chain;Hyaluronan-binding protein 2 27 kDa light chain alternate form	HABP2	HABP2
28.3838	28.53	28.5606	28.6427		SPSs_TB_UPSs_TB	27	0.645085	0.178979	0.144775	1.72638	P02749	Beta-2-glycoprotein 1	APOH	APOH
26.5915	26.2626	26.1715	26.117		SPSs_TB_UPSs_TB	22	0.6346	0.181895	-0.282755	-1.69612	P07357	Complement component C8 alpha chain	C8A	C8A
27.7008	27.9853	27.5783	26.9293		SPSs_TB_UPSs_TB	19	0.623066	0.18	-0.589234	-1.66308	P60709	Actin, cytoplasmic 1;Actin, cytoplasmic 1, N-terminally processed	ACTB	ACTB
23.8675	24.525	23.6278	23.6703		SPSs_TB_UPSs_TB	7	0.622338	0.178144	-0.54718	-1.661	P36980	Complement factor H-related protein 2	CFHR2	CFHR2
26.9384	27.2353	26.9016	26.5961		SPSs_TB_UPSs_TB	17	0.596108	0.191184	-0.338055	-1.58686	P51884	Lumican	LUM	LUM
24.5264	23.4843	23.3635	22.8456		SPSs_TB_UPSs_TB	5	0.582277	0.193859	-0.900825	-1.54827	P01780;P01763;P01762	Ig heavy chain V-III region JON;Ig heavy chain V-III region WEA;Ig heavy chain V-III region TRO		IGHV3-7
25.1998	24.5613	23.5767	24.4799		SPSs_TB_UPSs_TB	18	0.579693	0.19192	-0.85229	-1.5411	P07358	Complement component C8 beta chain	C8B	C8B
26.6779	24.9407	27.2243	27.0026		SPSs_TB_UPSs_TB	10	0.56095	0.215208	1.30416	1.48942	P05109	Protein S100-A8;Protein S100-A8, N-terminally processed	S100A8	S100A8
24.077	24.2511	23.551	20.9816		SPSs_TB_UPSs_TB	9	0.555257	0.213098	-1.89774	-1.47384	P01854	Ig epsilon chain C region	IGHE	IGHE
26.9728	27.2803	27.3404	27.3658		SPSs_TB_UPSs_TB	19	0.553219	0.211029	0.226525	1.46828	P01019	Angiotensinogen;Angiotensin-1;Angiotensin-2;Angiotensin-3;Angiotensin-4;Angiotensin 1-9;Angiotensin 1-7;Angiotensin 1-5;Angiotensin 1-4	AGT	AGT
21.5382	21.6086	21.1262	21.4862		SPSs_TB_UPSs_TB	6	0.549103	0.214231	-0.26719	-1.45706	P22352	Glutathione peroxidase 3	GPX3	GPX3
21.5142	22.8806	23.0488	23.3713		SPSs_TB_UPSs_TB	8	0.543756	0.217371	1.01265	1.44253	P18135;P18136	Ig kappa chain V-III region HAH;Ig kappa chain V-III region HIC		KV312
22.1885	22.4886	21.9742	20.3842		SPSs_TB_UPSs_TB	5	0.54026	0.220453	-1.15936	-1.43305	Q92496	Complement factor H-related protein 4	CFHR4	CFHR4
30.5204	30.6435	30.5183	30.3209		SPSs_TB_UPSs_TB	37	0.526324	0.228561	-0.162339	-1.39546	P01042	Kininogen-1;Kininogen-1 heavy chain;T-kinin;Bradykinin;Lysyl-bradykinin;Kininogen-1 light chain;Low molecular weight growth-promoting factor	KNG1	KNG1
23.3146	23.8194	23.9577	23.8774		SPSs_TB_UPSs_TB	3	0.517406	0.226444	0.350491	1.37155	Q9UGM5	Fetuin-B	FETUB	FETUB
28.3834	28.5251	28.0831	28.3785		SPSs_TB_UPSs_TB	10	0.514596	0.224367	-0.223465	-1.36404	P02743	Serum amyloid P-component;Serum amyloid P-component(1-203)	APCS	APCS
22.9802	22.8682	23.1953	22.9815		SPSs_TB_UPSs_TB	6	0.51349	0.227273	0.164194	1.36109	P04180	Phosphatidylcholine-sterol acyltransferase	LCAT	LCAT
26.4386	26.608	25.9212	20.9562		SPSs_TB_UPSs_TB	15	0.468288	0.269477	-3.08458	-1.2418	P00748	Coagulation factor XII;Coagulation factor XIIa heavy chain;Beta-factor XIIa part 1;Coagulation factor XIIa light chain	F12	F12
21.9809	21.8692	21.8038	20.6693		SPSs_TB_UPSs_TB	5	0.455248	0.276	-0.688461	-1.20785	P00488	Coagulation factor XIII A chain	F13A1	F13A1
28.5594	27.4862	27.5654	27.0568		SPSs_TB_UPSs_TB	6	0.451653	0.278372	-0.711676	-1.19853	P02741	C-reactive protein;C-reactive protein(1-205)	CRP	CRP
27.9966	27.8193	27.9745	28.1036		SPSs_TB_UPSs_TB	22	0.450704	0.27593	0.131165	1.19607	P08697	Alpha-2-antiplasmin	SERPINF2	SERPINF2
27.6306	28.5311	27.6606	22.5117		SPSs_TB_UPSs_TB	15	0.431253	0.298852	-2.9947	-1.14586	B9A064;P0CG04	Immunoglobulin lambda-like polypeptide 5;Ig lambda-1 chain C regions	IGLL5;IGLC1	IGLL5
30.1079	30.042	30.0917	30.1652		SPSs_TB_UPSs_TB	25	0.407136	0.310345	0.0534801	1.08409	P05155	Plasma protease C1 inhibitor	SERPING1	SERPING1
24.1017	23.7774	23.8031	20.6802		SPSs_TB_UPSs_TB	3	0.406133	0.31159	-1.69787	-1.08153	P27918	Properdin	CFP	CFP
24.6339	24.9315	24.9558	24.9322		SPSs_TB_UPSs_TB	12	0.405834	0.308949	0.161339	1.08077	P29622	Kallistatin	SERPINA4	SERPINA4
24.7285	25.1411	24.8064	21.752		SPSs_TB_UPSs_TB	6	0.403313	0.306353	-1.65565	-1.07434	P67936;P06753	Tropomyosin alpha-4 chain;Tropomyosin alpha-3 chain	TPM4;TPM3	TPM4
22.6229	20.6662	20.8321	20.2977		SPSs_TB_UPSs_TB	13	0.399444	0.3114	-1.07959	-1.06449	P0DJI9	Serum amyloid A-2 protein	SAA2	SAA2
27.4544	27.4487	27.449	26.641		SPSs_TB_UPSs_TB	23	0.376511	0.341884	-0.406555	-1.0063	O43866	CD5 antigen-like	CD5L	CD5L
27.7542	28.4379	28.5714	28.3418		SPSs_TB_UPSs_TB	34	0.373995	0.343541	0.36058	0.999939	P01008	Antithrombin-III	SERPINC1	SERPINC1
29.1526	29.4135	20.9962	29.3455		SPSs_TB_UPSs_TB	1	0.367911	0.353301	-4.11224	-0.984566	Q5T5C0	Syntaxin-binding protein 5	STXBP5	STXBP5
26.2273	26.7336	26.6593	26.8184		SPSs_TB_UPSs_TB	6	0.363625	0.357806	0.258385	0.973749	P06702	Protein S100-A9	S100A9	S100A9
26.0391	26.5116	25.9704	26.1096		SPSs_TB_UPSs_TB	7	0.356387	0.366592	-0.235359	-0.9555	O95445	Apolipoprotein M	APOM	APOM
33.7771	33.9261	33.8321	33.6444		SPSs_TB_UPSs_TB	107	0.352601	0.368	-0.11334	-0.945964	P01023	Alpha-2-macroglobulin	A2M	A2M
23.7019	22.5878	23.7302	23.6153		SPSs_TB_UPSs_TB	6	0.35131	0.365102	0.527919	0.942715	Q02985	Complement factor H-related protein 3	CFHR3	CFHR3
21.2634	24.2883	20.4993	21.9237		SPSs_TB_UPSs_TB	3	0.348551	0.36225	-1.56435	-0.935771	P01621	Ig kappa chain V-III region NG9		KV303
29.8626	29.6675	29.7173	29.6213		SPSs_TB_UPSs_TB	18	0.326608	0.382016	-0.0957747	-0.880637	P0CG05	Ig lambda-2 chain C regions	IGLC2	IGLC2
30.1588	30.3806	29.9569	30.2572		SPSs_TB_UPSs_TB	54	0.322939	0.382585	-0.162684	-0.871433	P02774	Vitamin D-binding protein	GC	GC
22.8469	24.1515	24.3694	23.8442		SPSs_TB_UPSs_TB	10	0.320013	0.383145	0.607624	0.864092	P05452	Tetranectin	CLEC3B	CLEC3B
23.8201	23.6931	21.6958	23.9288		SPSs_TB_UPSs_TB	14	0.312161	0.392606	-0.944279	-0.8444	O75882	Attractin	ATRN	ATRN
28.005	27.8137	27.8475	27.8153		SPSs_TB_UPSs_TB	2	0.295826	0.411549	-0.0779552	-0.803451	Q4G0P3	Hydrocephalus-inducing protein homolog	HYDIN	HYDIN
21.5186	23.2612	22.9718	23.1178		SPSs_TB_UPSs_TB	9	0.274135	0.443045	0.654932	0.749048	P05164	Myeloperoxidase;Myeloperoxidase;89 kDa myeloperoxidase;84 kDa myeloperoxidase;Myeloperoxidase light chain;Myeloperoxidase heavy chain	MPO	MPO
30.6738	30.7598	30.7069	30.8465		SPSs_TB_UPSs_TB	54	0.266736	0.450548	0.0599146	0.730469	Q14624	Inter-alpha-trypsin inhibitor heavy chain H4;70 kDa inter-alpha-trypsin inhibitor heavy chain H4;35 kDa inter-alpha-trypsin inhibitor heavy chain H4	ITIH4	ITIH4
26.9985	25.7519	25.8028	26.0422		SPSs_TB_UPSs_TB	2	0.259916	0.462588	-0.45274	-0.713327	P01624;P04207;P01605	Ig kappa chain V-III region POM;Ig kappa chain V-III region CLL;Ig kappa chain V-I region Lay		KV306
29.5885	29.7167	29.7404	29.6689		SPSs_TB_UPSs_TB	21	0.258094	0.46254	0.0520496	0.708745	P02750	Leucine-rich alpha-2-glycoprotein	LRG1	LRG1
23.784	23.4546	22.5359	23.7985		SPSs_TB_UPSs_TB	7	0.251833	0.46313	-0.452123	-0.692988	P49908	Selenoprotein P	SEPP1	SEPP1
31.7757	31.8788	31.9187	31.8241		SPSs_TB_UPSs_TB	59	0.227467	0.491856	0.0441694	0.63146	P00751	Complement factor B;Complement factor B Ba fragment;Complement factor B Bb fragment	CFB	CFB
25.4905	24.929	24.7258	25.2231		SPSs_TB_UPSs_TB	3	0.225904	0.488343	-0.235325	-0.627497	P01825;P06331;P01824	Ig heavy chain V-II region NEWM;Ig heavy chain V-II region ARH-77;Ig heavy chain V-II region WAH		IGHV4-59
25.4518	25.7185	25.3542	25.5934		SPSs_TB_UPSs_TB	11	0.223583	0.492596	-0.111345	-0.621612	P02753	Retinol-binding protein 4;Plasma retinol-binding protein(1-182);Plasma retinol-binding protein(1-181);Plasma retinol-binding protein(1-179);Plasma retinol-binding protein(1-176)	RBP4	RBP4
21.8481	22.0227	22.1933	20.8744		SPSs_TB_UPSs_TB	7	0.216528	0.49938	-0.40158	-0.603698	P02766	Transthyretin	TTR	TTR
25.8529	25.9134	25.7004	26.5336		SPSs_TB_UPSs_TB	3	0.199382	0.536615	0.233894	0.559961	P01700;P01712;P01709	Ig lambda chain V-I region HA;Ig lambda chain V-II region WIN;Ig lambda chain V-II region MGC		LV102
23.7037	24.414	24.4284	24.1098		SPSs_TB_UPSs_TB	6	0.191704	0.546167	0.210299	0.540272	Q96IY4	Carboxypeptidase B2	CPB2	CPB2
20.4623	22.4313	22.5617	21.4716		SPSs_TB_UPSs_TB	3	0.178556	0.564303	0.569824	0.506379	P05154	Plasma serine protease inhibitor	SERPINA5	SERPINA5
27.9088	27.7909	27.862	27.7617		SPSs_TB_UPSs_TB	3	0.172482	0.574137	-0.0379858	-0.490641	P80748	Ig lambda chain V-III region LOI		LV302
24.1635	21.1321	23.342	23.4314		SPSs_TB_UPSs_TB	6	0.171199	0.570231	0.738935	0.487309	P03951	Coagulation factor XI;Coagulation factor XIa heavy chain;Coagulation factor XIa light chain	F11	F11
26.9611	26.7647	27.8572	26.5086		SPSs_TB_UPSs_TB	31	0.164412	0.573135	0.32001	0.46964	P10909	Clusterin;Clusterin beta chain;Clusterin alpha chain	CLU	CLU
22.4812	22.7155	22.7657	22.1157		SPSs_TB_UPSs_TB	2	0.159359	0.572349	-0.15767	-0.456434	P54108;P16562	Cysteine-rich secretory protein 3;Cysteine-rich secretory protein 2	CRISP3;CRISP2	CRISP3
25.5822	26.8008	26.4527	26.4668		SPSs_TB_UPSs_TB	36	0.153195	0.571573	0.268285	0.440266	P10643	Complement component C7	C7	C7
27.7273	27.6762	27.9361	27.0982		SPSs_TB_UPSs_TB	25	0.153038	0.567788	-0.184615	-0.439851	P05156	Complement factor I;Complement factor I heavy chain;Complement factor I light chain	CFI	CFI
28.975	27.4493	28.4155	28.6406		SPSs_TB_UPSs_TB	15	0.141599	0.583789	0.315885	0.409647	P01834	Ig kappa chain C region	IGKC	IGKC
25.5197	25.7874	25.7093	25.4546		SPSs_TB_UPSs_TB	4	0.133242	0.588915	-0.0715647	-0.387404	P20851	C4b-binding protein beta chain	C4BPB	C4BPB
23.8638	24.0263	23.947	24.0022		SPSs_TB_UPSs_TB	12	0.117199	0.632831	0.0295401	0.344248	P01860	Ig gamma-3 chain C region	IGHG3	IGHG3
27.9189	28.0917	27.6667	28.1634		SPSs_TB_UPSs_TB	26	0.116819	0.628748	-0.0902395	-0.343219	P25311	Zinc-alpha-2-glycoprotein	AZGP1	AZGP1
22.0218	21.8821	21.9061	22.0597		SPSs_TB_UPSs_TB	6	0.100249	0.684769	0.0309343	0.297904	P13796	Plastin-2	LCP1	LCP1
24.5431	25.2748	24.9131	25.121		SPSs_TB_UPSs_TB	23	0.0952879	0.700076	0.108085	0.284178	Q96PD5	N-acetylmuramoyl-L-alanine amidase	PGLYRP2	PGLYRP2
30.5577	30.7796	30.9346	30.5204		SPSs_TB_UPSs_TB	88	0.0832197	0.734734	0.0588408	0.250448	P08603	Complement factor H	CFH	CFH
27.8451	28.1678	27.9586	27.9767		SPSs_TB_UPSs_TB	28	0.0794774	0.751849	-0.0387602	-0.239884	P02748	Complement component C9;Complement component C9a;Complement component C9b	C9	C9
25.9785	26.1049	25.6175	26.3047		SPSs_TB_UPSs_TB	25	0.0762363	0.76305	-0.0805998	-0.230693	P01877	Ig alpha-2 chain C region	IGHA2	IGHA2
23.9683	26.2985	24.8519	24.9029		SPSs_TB_UPSs_TB	8	0.072377	0.768447	-0.256025	-0.219697	P01623;P04206;P01622	Ig kappa chain V-III region WOL;Ig kappa chain V-III region GOL;Ig kappa chain V-III region Ti		KV305
27.0314	26.3068	26.7032	26.4795		SPSs_TB_UPSs_TB	30	0.067246	0.772148	-0.0777245	-0.204985	P03952	Plasma kallikrein;Plasma kallikrein heavy chain;Plasma kallikrein light chain	KLKB1	KLKB1
33.2686	32.5467	32.7103	33.279		SPSs_TB_UPSs_TB	29	0.0618421	0.795288	0.0870247	0.189374	P01876	Ig alpha-1 chain C region	IGHA1	IGHA1
21.235	22.3785	21.1702	22.1642		SPSs_TB_UPSs_TB	4	0.0600596	0.80039	-0.139538	-0.184197	P61626	Lysozyme C	LYZ	LYZ
22.25	22.0847	20.6937	23.3113		SPSs_TB_UPSs_TB	5	0.0402611	0.850618	-0.164852	-0.125704	P07359	Platelet glycoprotein Ib alpha chain;Glycocalicin	GP1BA	GP1BA
24.3332	24.6148	24.3391	24.6619		SPSs_TB_UPSs_TB	108	0.0396404	0.848771	0.0265207	0.123839	P0C0L4	Complement C4-A;Complement C4 beta chain;Complement C4-A alpha chain;C4a anaphylatoxin;C4b-A;C4d-A;Complement C4 gamma chain	C4A	C4A
23.8577	21.6864	23.5825	21.6011		SPSs_TB_UPSs_TB	11	0.0392448	0.843689	-0.180261	-0.122649	Q16610	Extracellular matrix protein 1	ECM1	ECM1
28.2721	27.9783	28.0596	28.1534		SPSs_TB_UPSs_TB	23	0.038754	0.838667	-0.0186892	-0.121172	P05546	Heparin cofactor 2	SERPIND1	SERPIND1
22.8233	21.8152	21.7854	22.9755		SPSs_TB_UPSs_TB	4	0.0247585	0.899408	0.0612059	0.0784878	P63104	14-3-3 protein zeta/delta	YWHAZ	YWHAZ
30.2337	30.0581	30.2656	30.0392		SPSs_TB_UPSs_TB	33	0.0140542	0.942212	0.00645542	0.0450555	P04217	Alpha-1B-glycoprotein	A1BG	A1BG
28.6216	28.486	28.4008	28.7166		SPSs_TB_UPSs_TB	33	0.00876365	0.972819	0.00485611	0.0282571	P19827	Inter-alpha-trypsin inhibitor heavy chain H1	ITIH1	ITIH1
26.9412	26.5067	26.3522	27.0797		SPSs_TB_UPSs_TB	23	0.00585495	0.978791	-0.00802422	-0.0189395	P02760	Protein AMBP;Alpha-1-microglobulin;Inter-alpha-trypsin inhibitor light chain;Trypstatin	AMBP	AMBP
28.6565	28.6292	28.5958	28.6885		SPSs_TB_UPSs_TB	38	0.00424391	0.986312	-0.000664711	-0.013753	P00734	Prothrombin;Activation peptide fragment 1;Activation peptide fragment 2;Thrombin light chain;Thrombin heavy chain	F2	F2
